# Supplementary material for: Accurate, high-coverage assignment of in vivo protein kinases to phosphosites from in vitro phosphoproteomic specificity data
Source: PLoS Comput Biol. 2022 May 13;18(5):e1010110. doi: 10.1371/journal.pcbi.1010110 (PMC9132282; doi:10.1371/journal.pcbi.1010110)
Supplement: S1 Table — (XLSX) [file pcbi.1010110.s001.xlsx]

## Sheet: S2_table
kinase	kinase.name	kinase.symbol	site.id	substrate	substrate.name	site	residue	seq.win	in.psp	is.substrate	pred.substrate	score	is.kinase	kinase.type	site.type	bayesplus.score	go.cc.semsim	go.bp.semsim	string.coexpression	string.experimental
P51812	Ribosomal protein S6 kinase alpha-3	RPS6KA3	EF2K-S366	O00418	EF2K	366	S	SPQVRTLSGSRPPLL	FALSE	FALSE	TRUE	0.514145	TRUE	S/T	S/T	0.164791	0.638	0.413	0.041	0.041
P51812	Ribosomal protein S6 kinase alpha-3	RPS6KA3	KCNK3-S393	O14649	KCNK3	393	S	GLMKRRSSV______	TRUE	TRUE	FALSE	0.440081	FALSE	S/T	S/T	0.822483	0.29	0.273	0.041	0.041
P51812	Ribosomal protein S6 kinase alpha-3	RPS6KA3	APAF-S268	O14727	APAF	268	S	LLTTRDKSVTDSVMG	FALSE	FALSE	TRUE	0.863388	FALSE	S/T	S/T	0.26423	0.623	0.51	0.0565	0.041
P51812	Ribosomal protein S6 kinase alpha-3	RPS6KA3	APAF-S357	O14727	APAF	357	S	FKRIRKSSSYDYEAL	FALSE	FALSE	TRUE	0.923117	FALSE	S/T	S/T	0.824145	0.623	0.51	0.0565	0.041
P51812	Ribosomal protein S6 kinase alpha-3	RPS6KA3	NHRF1-T156	O14745	NHRF1	156	T	ELRPRLCTMKKGPSG	FALSE	FALSE	FALSE	0.257837	FALSE	S/T	S/T	3.59182e-06	0.445	0.321	0.051	0.131
P51812	Ribosomal protein S6 kinase alpha-3	RPS6KA3	CHK1-S280	O14757	CHK1	280	S	AKRPRVTSGGVSESP	FALSE	FALSE	TRUE	0.60937	TRUE	S/T	S/T	0.634828	0.726	0.542	0.041	0.041
P51812	Ribosomal protein S6 kinase alpha-3	RPS6KA3	TBCD4-S318	O60343	TBCD4	318	S	EFRSRCSSVTGVQRR	FALSE	FALSE	TRUE	0.538413	FALSE	S/T	S/T	0.825367	0.654	0.191	0.041	0.041
P51812	Ribosomal protein S6 kinase alpha-3	RPS6KA3	TBCD4-S341	O60343	TBCD4	341	S	QPRRRHASAPSHVQP	FALSE	FALSE	FALSE	0.400421	FALSE	S/T	S/T	0.112718	0.654	0.191	0.041	0.041
P51812	Ribosomal protein S6 kinase alpha-3	RPS6KA3	TBCD4-S570	O60343	TBCD4	570	S	AKRSLTSSLENIFSR	FALSE	FALSE	FALSE	0.329682	FALSE	S/T	S/T	0.0309369	0.654	0.191	0.041	0.041
P51812	Ribosomal protein S6 kinase alpha-3	RPS6KA3	TBCD4-S588	O60343	TBCD4	588	S	RMRGRLGSVDSFERS	FALSE	FALSE	TRUE	0.55493	FALSE	S/T	S/T	0.962022	0.654	0.191	0.041	0.041
P51812	Ribosomal protein S6 kinase alpha-3	RPS6KA3	TBCD4-S666	O60343	TBCD4	666	S	GRAQGVRSPLLRQSS	FALSE	FALSE	FALSE	0.0864931	FALSE	S/T	S/T	0.000226325	0.654	0.191	0.041	0.041
P51812	Ribosomal protein S6 kinase alpha-3	RPS6KA3	TBCD4-S751	O60343	TBCD4	751	S	EGRKRTSSTCSNESL	FALSE	FALSE	FALSE	0.494658	FALSE	S/T	S/T	0.508164	0.654	0.191	0.041	0.041
P51812	Ribosomal protein S6 kinase alpha-3	RPS6KA3	TBCD4-T568	O60343	TBCD4	568	T	NKAKRSLTSSLENIF	FALSE	FALSE	FALSE	0.0880951	FALSE	S/T	S/T	0.00041573	0.654	0.191	0.041	0.041
P51812	Ribosomal protein S6 kinase alpha-3	RPS6KA3	TBCD4-T642	O60343	TBCD4	642	T	QFRRRAHTFSHPPSS	FALSE	FALSE	FALSE	0.0937427	FALSE	S/T	S/T	0.000393395	0.654	0.191	0.041	0.041
P51812	Ribosomal protein S6 kinase alpha-3	RPS6KA3	MITF-9-S409	O75030-9	MITF-9	409	S	KTSSRRSSMSMEETE	FALSE	FALSE	TRUE	0.66818	FALSE	S/T	S/T	0.0707684	0.786	0.533	0.041	0.041
P51812	Ribosomal protein S6 kinase alpha-3	RPS6KA3	UBR5-S1227	O95071	UBR5	1227	S	DCKLKRTSPTAYCDC	FALSE	FALSE	FALSE	0.417402	FALSE	S/T	S/T	0.00104469	0.787	0.338	0.041	0.041
P51812	Ribosomal protein S6 kinase alpha-3	RPS6KA3	UBR5-S2483	O95071	UBR5	2483	S	ENRKRHGSSRSVVDM	FALSE	FALSE	TRUE	0.726312	FALSE	S/T	S/T	0.152253	0.787	0.338	0.041	0.041
P51812	Ribosomal protein S6 kinase alpha-3	RPS6KA3	UBR5-T637	O95071	UBR5	637	T	PYKRRRSTPAPKEEE	FALSE	FALSE	FALSE	0.369069	FALSE	S/T	S/T	5.25349e-06	0.787	0.338	0.041	0.041
P51812	Ribosomal protein S6 kinase alpha-3	RPS6KA3	FOS-S362	P01100	FOS	362	S	AAAHRKGSSSNEPSS	FALSE	FALSE	TRUE	0.849977	FALSE	S/T	S/T	0.874379	0.676	0.497	0.041	0.0465
P51812	Ribosomal protein S6 kinase alpha-3	RPS6KA3	ESR1-S167	P03372	ESR1	167	S	GGRERLASTNDKGSM	TRUE	TRUE	TRUE	0.97895	FALSE	S/T	S/T	0.75978	0.659	0.531	0.041	0.2125
P51812	Ribosomal protein S6 kinase alpha-3	RPS6KA3	IF2A-S52	P05198	IF2A	52	S	MILLSELSRRRIRSI	TRUE	TRUE	FALSE	0.301967	FALSE	S/T	S/T	0.000224961	0.613	0.415	0.041	0.041
P51812	Ribosomal protein S6 kinase alpha-3	RPS6KA3	TY3H-S71	P07101	TY3H	71	S	RFIGRRQSLIEDARK	TRUE	TRUE	TRUE	0.707309	FALSE	S/T	S/T	0.896605	0.583	0.299	0.041	0.041
P51812	Ribosomal protein S6 kinase alpha-3	RPS6KA3	TY3H-2-S67	P07101-2	TY3H-2	67	S	RFIGRRQSLIEDARK	TRUE	TRUE	TRUE	0.704741	FALSE	S/T	S/T	0.885343	0.583	0.299	0.041	0.041
P51812	Ribosomal protein S6 kinase alpha-3	RPS6KA3	TY3H-3-S40	P07101-3	TY3H-3	40	S	RFIGRRQSLIEDARK	TRUE	TRUE	TRUE	0.704741	FALSE	S/T	S/T	0.885343	0.583	0.299	0.041	0.041
P51812	Ribosomal protein S6 kinase alpha-3	RPS6KA3	TY3H-4-S44	P07101-4	TY3H-4	44	S	RFIGRRQSLIEDARK	TRUE	TRUE	TRUE	0.704741	FALSE	S/T	S/T	0.885343	0.583	0.299	0.041	0.041
P51812	Ribosomal protein S6 kinase alpha-3	RPS6KA3	RARA-S369	P10276	RARA	369	S	YVRKRRPSRPHMFPK	FALSE	FALSE	TRUE	0.755102	FALSE	S/T	S/T	0.145886	0.801	0.532	0.041	0.041
P51812	Ribosomal protein S6 kinase alpha-3	RPS6KA3	FGFR1-S789	P11362	FGFR1	789	S	DTRSSTCSSGEDSVF	TRUE	TRUE	TRUE	0.959192	TRUE	S/T	S/T	0.840435	0.588	0.546	0.041	0.224
P51812	Ribosomal protein S6 kinase alpha-3	RPS6KA3	SRF-S103	P11831	SRF	103	S	RGLKRSLSEMEIGMV	FALSE	FALSE	FALSE	0.395727	FALSE	S/T	S/T	0.00896415	0.9	0.428	0.041	0.041
P51812	Ribosomal protein S6 kinase alpha-3	RPS6KA3	PLSL-S5	P13796	PLSL	5	S	___MARGSVSDEEMM	TRUE	TRUE	TRUE	0.685396	FALSE	S/T	S/T	0.469845	0.514	0.353	0.041	0.041
P51812	Ribosomal protein S6 kinase alpha-3	RPS6KA3	ITB4-S1364	P16144	ITB4	1364	S	PSGSQRPSVSDDTGC	FALSE	FALSE	TRUE	0.619253	FALSE	S/T	S/T	0.873994	0.446	0.359	0.041	0.041
P51812	Ribosomal protein S6 kinase alpha-3	RPS6KA3	CREB1-S119	P16220	CREB1	119	S	EILSRRPSYRKILND	TRUE	TRUE	TRUE	0.928002	FALSE	S/T	S/T	0.413084	0.57	0.466	0.0545	0.173
P51812	Ribosomal protein S6 kinase alpha-3	RPS6KA3	STMN1-S16	P16949	STMN1	16	S	KELEKRASGQAFELI	TRUE	TRUE	TRUE	0.644344	FALSE	S/T	S/T	0.0526245	0.616	0.464	0.041	0.041
P51812	Ribosomal protein S6 kinase alpha-3	RPS6KA3	ATF1-S63	P18846	ATF1	63	S	GILARRPSYRKILKD	FALSE	FALSE	TRUE	0.724171	FALSE	S/T	S/T	0.252589	0.589	0.383	0.041	0.041
P51812	Ribosomal protein S6 kinase alpha-3	RPS6KA3	ATF4-S245	P18848	ATF4	245	S	TRGSPNRSLPSPGVL	TRUE	TRUE	TRUE	0.521585	FALSE	S/T	S/T	0.00757984	0.638	0.498	0.041	0.041
P51812	Ribosomal protein S6 kinase alpha-3	RPS6KA3	ML12A-S19	P19105	ML12A	19	S	KRPQRATSNVFAMFD	TRUE	TRUE	FALSE	0.367788	FALSE	S/T	S/T	0.099613	0.612	0.13	0.041	0.041
P51812	Ribosomal protein S6 kinase alpha-3	RPS6KA3	ELK1-S383	P19419	ELK1	383	S	IHFWSTLSPIAPRSP	FALSE	FALSE	FALSE	0.409378	FALSE	S/T	S/T	0.0011866	0.593	0.428	0.041	0.041
P51812	Ribosomal protein S6 kinase alpha-3	RPS6KA3	E2AK2-T451	P19525	E2AK2	451	T	KRTRSKGTLRYMSPE	TRUE	TRUE	FALSE	0.284044	TRUE	S/T	S/T	6.5564e-05	0.787	0.469	0.041	0.041
P51812	Ribosomal protein S6 kinase alpha-3	RPS6KA3	SL9A1-S703	P19634	SL9A1	703	S	MSRARIGSDPLAYEP	FALSE	FALSE	TRUE	0.875696	FALSE	S/T	S/T	0.259627	0.516	0.364	0.05	0.041
Q15349	Ribosomal protein S6 kinase alpha-2	RPS6KA2	EF2K-S366	O00418	EF2K	366	S	SPQVRTLSGSRPPLL	FALSE	FALSE	TRUE	0.723259	TRUE	S/T	S/T	0.65043	0.651	0.345	0.0515	0.041
Q15349	Ribosomal protein S6 kinase alpha-2	RPS6KA2	KCNK3-S393	O14649	KCNK3	393	S	GLMKRRSSV______	FALSE	FALSE	FALSE	0.292031	FALSE	S/T	S/T	0.945931	0.297	0.183	0.041	0.041
Q15349	Ribosomal protein S6 kinase alpha-2	RPS6KA2	APAF-S268	O14727	APAF	268	S	LLTTRDKSVTDSVMG	FALSE	FALSE	TRUE	0.920743	FALSE	S/T	S/T	0.776221	0.681	0.4	0.051	0.041
Q15349	Ribosomal protein S6 kinase alpha-2	RPS6KA2	APAF-S357	O14727	APAF	357	S	FKRIRKSSSYDYEAL	FALSE	FALSE	TRUE	0.921505	FALSE	S/T	S/T	0.942332	0.681	0.4	0.051	0.041
Q15349	Ribosomal protein S6 kinase alpha-2	RPS6KA2	NHRF1-T156	O14745	NHRF1	156	T	ELRPRLCTMKKGPSG	FALSE	FALSE	FALSE	0.153077	FALSE	S/T	S/T	0.00190628	0.445	0.32	0.041	0.041
Q15349	Ribosomal protein S6 kinase alpha-2	RPS6KA2	CHK1-S280	O14757	CHK1	280	S	AKRPRVTSGGVSESP	FALSE	FALSE	TRUE	0.636802	TRUE	S/T	S/T	0.813057	0.765	0.525	0.041	0.041
Q15349	Ribosomal protein S6 kinase alpha-2	RPS6KA2	TBCD4-S318	O60343	TBCD4	318	S	EFRSRCSSVTGVQRR	FALSE	FALSE	TRUE	0.561209	FALSE	S/T	S/T	0.954661	0.693	0.206	0.041	0.041
Q15349	Ribosomal protein S6 kinase alpha-2	RPS6KA2	TBCD4-S341	O60343	TBCD4	341	S	QPRRRHASAPSHVQP	FALSE	FALSE	TRUE	0.563193	FALSE	S/T	S/T	0.889863	0.693	0.206	0.041	0.041
Q15349	Ribosomal protein S6 kinase alpha-2	RPS6KA2	TBCD4-S570	O60343	TBCD4	570	S	AKRSLTSSLENIFSR	FALSE	FALSE	FALSE	0.479738	FALSE	S/T	S/T	0.280394	0.693	0.206	0.041	0.041
Q15349	Ribosomal protein S6 kinase alpha-2	RPS6KA2	TBCD4-S588	O60343	TBCD4	588	S	RMRGRLGSVDSFERS	FALSE	FALSE	TRUE	0.566773	FALSE	S/T	S/T	0.978124	0.693	0.206	0.041	0.041
Q15349	Ribosomal protein S6 kinase alpha-2	RPS6KA2	TBCD4-S666	O60343	TBCD4	666	S	GRAQGVRSPLLRQSS	FALSE	FALSE	FALSE	0.167912	FALSE	S/T	S/T	0.00765301	0.693	0.206	0.041	0.041
Q15349	Ribosomal protein S6 kinase alpha-2	RPS6KA2	TBCD4-S751	O60343	TBCD4	751	S	EGRKRTSSTCSNESL	FALSE	FALSE	TRUE	0.563159	FALSE	S/T	S/T	0.904936	0.693	0.206	0.041	0.041
Q15349	Ribosomal protein S6 kinase alpha-2	RPS6KA2	TBCD4-T568	O60343	TBCD4	568	T	NKAKRSLTSSLENIF	FALSE	FALSE	FALSE	0.149906	FALSE	S/T	S/T	0.00105465	0.693	0.206	0.041	0.041
Q15349	Ribosomal protein S6 kinase alpha-2	RPS6KA2	TBCD4-T642	O60343	TBCD4	642	T	QFRRRAHTFSHPPSS	FALSE	FALSE	FALSE	0.200055	FALSE	S/T	S/T	0.00264677	0.693	0.206	0.041	0.041
Q15349	Ribosomal protein S6 kinase alpha-2	RPS6KA2	MITF-9-S409	O75030-9	MITF-9	409	S	KTSSRRSSMSMEETE	FALSE	FALSE	TRUE	0.586785	FALSE	S/T	S/T	0.827273	0.839	0.28	0.041	0.041
Q15349	Ribosomal protein S6 kinase alpha-2	RPS6KA2	UBR5-S1227	O95071	UBR5	1227	S	DCKLKRTSPTAYCDC	FALSE	FALSE	TRUE	0.888225	FALSE	S/T	S/T	0.0956968	0.841	0.322	0.052	0.041
Q15349	Ribosomal protein S6 kinase alpha-2	RPS6KA2	UBR5-S2483	O95071	UBR5	2483	S	ENRKRHGSSRSVVDM	FALSE	FALSE	TRUE	0.944164	FALSE	S/T	S/T	0.970813	0.841	0.322	0.052	0.041
Q15349	Ribosomal protein S6 kinase alpha-2	RPS6KA2	UBR5-T637	O95071	UBR5	637	T	PYKRRRSTPAPKEEE	FALSE	FALSE	FALSE	0.49115	FALSE	S/T	S/T	0.000192334	0.841	0.322	0.052	0.041
Q15349	Ribosomal protein S6 kinase alpha-2	RPS6KA2	FOS-S362	P01100	FOS	362	S	AAAHRKGSSSNEPSS	FALSE	FALSE	TRUE	0.931414	FALSE	S/T	S/T	0.957895	0.734	0.281	0.041	0.2135
Q15349	Ribosomal protein S6 kinase alpha-2	RPS6KA2	ESR1-S167	P03372	ESR1	167	S	GGRERLASTNDKGSM	FALSE	FALSE	TRUE	0.841573	FALSE	S/T	S/T	0.900874	0.692	0.322	0.041	0.0455
Q15349	Ribosomal protein S6 kinase alpha-2	RPS6KA2	IF2A-S52	P05198	IF2A	52	S	MILLSELSRRRIRSI	FALSE	FALSE	TRUE	0.529203	FALSE	S/T	S/T	0.00879298	0.654	0.395	0.041	0.041
Q15349	Ribosomal protein S6 kinase alpha-2	RPS6KA2	TY3H-S71	P07101	TY3H	71	S	RFIGRRQSLIEDARK	FALSE	FALSE	FALSE	0.452291	FALSE	S/T	S/T	0.959562	0.625	0.162	0.041	0.041
Q15349	Ribosomal protein S6 kinase alpha-2	RPS6KA2	TY3H-2-S67	P07101-2	TY3H-2	67	S	RFIGRRQSLIEDARK	FALSE	FALSE	FALSE	0.452291	FALSE	S/T	S/T	0.956888	0.625	0.162	0.041	0.041
Q15349	Ribosomal protein S6 kinase alpha-2	RPS6KA2	TY3H-3-S40	P07101-3	TY3H-3	40	S	RFIGRRQSLIEDARK	FALSE	FALSE	FALSE	0.452291	FALSE	S/T	S/T	0.956888	0.625	0.162	0.041	0.041
Q15349	Ribosomal protein S6 kinase alpha-2	RPS6KA2	TY3H-4-S44	P07101-4	TY3H-4	44	S	RFIGRRQSLIEDARK	FALSE	FALSE	FALSE	0.452291	FALSE	S/T	S/T	0.956888	0.625	0.162	0.041	0.041
Q15349	Ribosomal protein S6 kinase alpha-2	RPS6KA2	RARA-S369	P10276	RARA	369	S	YVRKRRPSRPHMFPK	FALSE	FALSE	TRUE	0.877059	FALSE	S/T	S/T	0.924355	0.795	0.407	0.041	0.091
Q15349	Ribosomal protein S6 kinase alpha-2	RPS6KA2	FGFR1-S789	P11362	FGFR1	789	S	DTRSSTCSSGEDSVF	FALSE	FALSE	TRUE	0.606158	TRUE	S/T	S/T	0.817476	0.646	0.441	0.041	0.041
Q15349	Ribosomal protein S6 kinase alpha-2	RPS6KA2	SRF-S103	P11831	SRF	103	S	RGLKRSLSEMEIGMV	FALSE	FALSE	TRUE	0.531669	FALSE	S/T	S/T	0.781601	0.977	0.184	0.041	0.041
Q15349	Ribosomal protein S6 kinase alpha-2	RPS6KA2	PLSL-S5	P13796	PLSL	5	S	___MARGSVSDEEMM	FALSE	FALSE	TRUE	0.643737	FALSE	S/T	S/T	0.948903	0.495	0.318	0.041	0.041
Q15349	Ribosomal protein S6 kinase alpha-2	RPS6KA2	ITB4-S1364	P16144	ITB4	1364	S	PSGSQRPSVSDDTGC	FALSE	FALSE	TRUE	0.53651	FALSE	S/T	S/T	0.763074	0.419	0.263	0.041	0.041
Q15349	Ribosomal protein S6 kinase alpha-2	RPS6KA2	CREB1-S119	P16220	CREB1	119	S	EILSRRPSYRKILND	TRUE	TRUE	TRUE	0.972222	FALSE	S/T	S/T	0.905881	0.624	0.311	0.041	0.173
Q15349	Ribosomal protein S6 kinase alpha-2	RPS6KA2	STMN1-S16	P16949	STMN1	16	S	KELEKRASGQAFELI	FALSE	FALSE	TRUE	0.786114	FALSE	S/T	S/T	0.388339	0.613	0.388	0.041	0.041
Q15349	Ribosomal protein S6 kinase alpha-2	RPS6KA2	ATF1-S63	P18846	ATF1	63	S	GILARRPSYRKILKD	FALSE	FALSE	TRUE	0.552505	FALSE	S/T	S/T	0.880636	0.677	0.173	0.041	0.041
Q15349	Ribosomal protein S6 kinase alpha-2	RPS6KA2	ATF4-S245	P18848	ATF4	245	S	TRGSPNRSLPSPGVL	FALSE	FALSE	TRUE	0.79372	FALSE	S/T	S/T	0.457945	0.697	0.319	0.041	0.041
Q15349	Ribosomal protein S6 kinase alpha-2	RPS6KA2	ML12A-S19	P19105	ML12A	19	S	KRPQRATSNVFAMFD	FALSE	FALSE	FALSE	0.473793	FALSE	S/T	S/T	0.641003	0.596	0.136	0.041	0.041
Q15349	Ribosomal protein S6 kinase alpha-2	RPS6KA2	ELK1-S383	P19419	ELK1	383	S	IHFWSTLSPIAPRSP	FALSE	FALSE	FALSE	0.140692	FALSE	S/T	S/T	0.000735804	0.644	0.254	0.041	0.041
Q15349	Ribosomal protein S6 kinase alpha-2	RPS6KA2	E2AK2-T451	P19525	E2AK2	451	T	KRTRSKGTLRYMSPE	FALSE	FALSE	FALSE	0.297679	TRUE	S/T	S/T	5.46149e-05	0.845	0.429	0.041	0.041
Q15349	Ribosomal protein S6 kinase alpha-2	RPS6KA2	SL9A1-S703	P19634	SL9A1	703	S	MSRARIGSDPLAYEP	FALSE	FALSE	TRUE	0.790466	FALSE	S/T	S/T	0.661013	0.524	0.263	0.0515	0.041
Q15349	Ribosomal protein S6 kinase alpha-2	RPS6KA2	FLNA-S2152	P21333	FLNA	2152	S	TRRRRAPSVANVGSH	FALSE	FALSE	TRUE	0.614167	FALSE	S/T	S/T	0.996706	0.557	0.261	0.041	0.041
Q15349	Ribosomal protein S6 kinase alpha-2	RPS6KA2	IF4B-S422	P23588	IF4B	422	S	RERSRTGSESSQTGT	FALSE	FALSE	TRUE	0.585089	FALSE	S/T	S/T	0.95135	0.709	0.207	0.041	0.041
Q15349	Ribosomal protein S6 kinase alpha-2	RPS6KA2	IKBA-S32	P25963	IKBA	32	S	LLDDRHDSGLDSMKD	FALSE	FALSE	TRUE	0.800045	FALSE	S/T	S/T	0.636033	0.848	0.44	0.041	0.041
Q15349	Ribosomal protein S6 kinase alpha-2	RPS6KA2	EPHA2-S897	P29317	EPHA2	897	S	RVSIRLPSTSGSEGV	FALSE	FALSE	FALSE	0.377355	TRUE	S/T	S/T	0.953376	0.305	0.282	0.041	0.041
Q15349	Ribosomal protein S6 kinase alpha-2	RPS6KA2	MPIP1-S293	P30304	MPIP1	293	S	GSTKRRKSMSGASPK	FALSE	FALSE	TRUE	0.734307	FALSE	S/T	S/T	0.927263	1	0.416	0.051	0.041
Q15349	Ribosomal protein S6 kinase alpha-2	RPS6KA2	MPIP1-S295	P30304	MPIP1	295	S	TKRRKSMSGASPKES	FALSE	FALSE	TRUE	0.706625	FALSE	S/T	S/T	0.493026	1	0.416	0.051	0.041
Q15349	Ribosomal protein S6 kinase alpha-2	RPS6KA2	MPIP2-S353	P30305	MPIP2	353	S	VQNKRRRSVTPPEEQ	FALSE	FALSE	TRUE	0.937023	FALSE	S/T	S/T	0.939925	0.882	0.418	0.051	0.041
Q15349	Ribosomal protein S6 kinase alpha-2	RPS6KA2	MPIP2-T355	P30305	MPIP2	355	T	NKRRRSVTPPEEQQE	FALSE	FALSE	TRUE	0.620792	FALSE	S/T	S/T	4.94157e-05	0.882	0.418	0.051	0.041
Q15349	Ribosomal protein S6 kinase alpha-2	RPS6KA2	MPIP3-S247	P30307	MPIP3	247	S	KVKKKYFSGQGKLRK	FALSE	FALSE	TRUE	0.82992	FALSE	S/T	S/T	0.0649183	0.93	0.323	0.051	0.041
Q15349	Ribosomal protein S6 kinase alpha-2	RPS6KA2	FOXN2-S365	P32314	FOXN2	365	S	EDDPLGDSGYASQPC	FALSE	FALSE	FALSE	0.326171	FALSE	S/T	S/T	0.0730684	0.772	0.149	0.041	0.041
Q15349	Ribosomal protein S6 kinase alpha-2	RPS6KA2	FOXN2-S369	P32314	FOXN2	369	S	LGDSGYASQPCAKIS	FALSE	FALSE	FALSE	0.315866	FALSE	S/T	S/T	0.0764272	0.772	0.149	0.041	0.041
Q15349	Ribosomal protein S6 kinase alpha-2	RPS6KA2	STAT3-S727	P40763	STAT3	727	S	NTIDLPMSPRTLDSL	FALSE	FALSE	FALSE	0.430052	FALSE	S/T	S/T	0.00293126	0.804	0.35	0.041	0.041
Q15349	Ribosomal protein S6 kinase alpha-2	RPS6KA2	SL9A3-S663	P48764	SL9A3	663	S	TMRKRLESFKSTKLG	FALSE	FALSE	FALSE	0.323163	FALSE	S/T	S/T	0.925988	0.343	0.124	0.041	0.041
Q15349	Ribosomal protein S6 kinase alpha-2	RPS6KA2	UB2R1-T162	P49427	UB2R1	162	T	KGKDREYTDIIRKQV	FALSE	FALSE	TRUE	0.555668	FALSE	S/T	S/T	3.49266e-05	0.961	0.423	0.051	0.041
Q15349	Ribosomal protein S6 kinase alpha-2	RPS6KA2	TSC2-S1798	P49815	TSC2	1798	S	GQRKRLISSVEDFTE	FALSE	FALSE	TRUE	0.908819	FALSE	S/T	S/T	0.936762	0.786	0.455	0.051	0.041
Q15349	Ribosomal protein S6 kinase alpha-2	RPS6KA2	GSK3A-S21	P49840	GSK3A	21	S	SGRARTSSFAEPGGG	FALSE	FALSE	TRUE	0.603439	TRUE	S/T	S/T	0.916192	0.658	0.4	0.048	0.05
Q15349	Ribosomal protein S6 kinase alpha-2	RPS6KA2	GSK3B-S9	P49841	GSK3B	9	S	SGRPRTTSFAESCKP	FALSE	FALSE	TRUE	0.606082	TRUE	S/T	S/T	0.971519	0.681	0.401	0.048	0.05
Q15349	Ribosomal protein S6 kinase alpha-2	RPS6KA2	VASP-T278	P50552	VASP	278	T	LARRRKATQVGEKTP	FALSE	FALSE	FALSE	0.133073	FALSE	S/T	S/T	0.00173088	0.457	0.144	0.041	0.041
Q15349	Ribosomal protein S6 kinase alpha-2	RPS6KA2	DAPK1-S289	P53355	DAPK1	289	S	QALSRKASAVNMEKF	FALSE	FALSE	TRUE	0.670255	TRUE	S/T	S/T	0.899741	0.782	0.601	0.041	0.041
Q15349	Ribosomal protein S6 kinase alpha-2	RPS6KA2	ATX1-S775	P54253	ATX1	775	S	ATRKRRWSAPESRKL	TRUE	TRUE	TRUE	0.514823	FALSE	S/T	S/T	0.847059	0.94	0.142	0.041	0.041
Q15349	Ribosomal protein S6 kinase alpha-2	RPS6KA2	GMFB-T27	P60983	GMFB	27	T	KFRFRKETNNAAIIM	FALSE	FALSE	FALSE	0.378614	FALSE	S/T	S/T	0.000741943	0.9	0.544	0.041	0.041
Q15349	Ribosomal protein S6 kinase alpha-2	RPS6KA2	RS6-S235	P62753	RS6	235	S	IAKRRRLSSLRASTS	FALSE	FALSE	TRUE	0.974598	FALSE	S/T	S/T	0.883316	0.668	0.376	0.041	0.4645
Q15349	Ribosomal protein S6 kinase alpha-2	RPS6KA2	RS6-S236	P62753	RS6	236	S	AKRRRLSSLRASTSK	FALSE	FALSE	TRUE	0.97501	FALSE	S/T	S/T	0.965642	0.668	0.376	0.041	0.4645
Q15349	Ribosomal protein S6 kinase alpha-2	RPS6KA2	YBOX1-S102	P67809	YBOX1	102	S	NPRKYLRSVGDGETV	FALSE	FALSE	TRUE	0.866582	FALSE	S/T	S/T	0.407806	0.733	0.278	0.048	0.041
Q15349	Ribosomal protein S6 kinase alpha-2	RPS6KA2	TCPB-S260	P78371	TCPB	260	S	GSRVRVDSTAKVAEI	FALSE	FALSE	TRUE	0.533963	FALSE	S/T	S/T	0.72012	0.539	0.183	0.041	0.041
Q15349	Ribosomal protein S6 kinase alpha-2	RPS6KA2	TF65-S276	Q04206	TF65	276	S	SMQLRRPSDRELSEP	FALSE	FALSE	TRUE	0.79724	FALSE	S/T	S/T	0.905037	0.803	0.317	0.041	0.041
Q15349	Ribosomal protein S6 kinase alpha-2	RPS6KA2	MAD1-S145	Q05195	MAD1	145	S	IERIRMDSIGSTVSS	FALSE	FALSE	TRUE	0.504004	FALSE	S/T	S/T	0.954544	0.836	0.16	0.041	0.041
Q15349	Ribosomal protein S6 kinase alpha-2	RPS6KA2	SOS1-S1134	Q07889	SOS1	1134	S	PHGPRSASVSSISLT	FALSE	FALSE	TRUE	0.79685	FALSE	S/T	S/T	0.891893	0.628	0.438	0.041	0.041
Q15349	Ribosomal protein S6 kinase alpha-2	RPS6KA2	SOS1-S1161	Q07889	SOS1	1161	S	PPRRRPESAPAESSP	FALSE	FALSE	TRUE	0.775249	FALSE	S/T	S/T	0.734235	0.628	0.438	0.041	0.041
Q15349	Ribosomal protein S6 kinase alpha-2	RPS6KA2	MK07-S496	Q13164	MK07	496	S	SRLRDGPSAPLEAPE	FALSE	FALSE	TRUE	0.886798	TRUE	S/T	S/T	0.293304	0.983	0.483	0.051	0.2075
Q15349	Ribosomal protein S6 kinase alpha-2	RPS6KA2	CBX3-S93	Q13185	CBX3	93	S	KDGTKRKSLSDSESD	FALSE	FALSE	TRUE	0.635128	FALSE	S/T	S/T	0.602891	0.568	0.315	0.041	0.041
Q15349	Ribosomal protein S6 kinase alpha-2	RPS6KA2	CASP8-T263	Q14790	CASP8	263	T	SIRDRNGTHLDAGAL	FALSE	FALSE	FALSE	0.325233	FALSE	S/T	S/T	0.000409309	0.633	0.408	0.041	0.041
Q15349	Ribosomal protein S6 kinase alpha-2	RPS6KA2	NFAC4-S281	Q14934	NFAC4	281	S	SGTPSSASPALSRRG	FALSE	FALSE	TRUE	0.651658	FALSE	S/T	S/T	0.00306313	0.798	0.313	0.0585	0.041
Q15349	Ribosomal protein S6 kinase alpha-2	RPS6KA2	NFAC4-S285	Q14934	NFAC4	285	S	SSASPALSRRGSLGE	FALSE	FALSE	TRUE	0.925469	FALSE	S/T	S/T	0.119457	0.798	0.313	0.0585	0.041
Q15349	Ribosomal protein S6 kinase alpha-2	RPS6KA2	NFAC4-S289	Q14934	NFAC4	289	S	PALSRRGSLGEEGSE	FALSE	FALSE	TRUE	0.94965	FALSE	S/T	S/T	0.972643	0.798	0.313	0.0585	0.041
Q15349	Ribosomal protein S6 kinase alpha-2	RPS6KA2	NFAC4-S344	Q14934	NFAC4	344	S	QAVALPRSEEPASCN	FALSE	FALSE	TRUE	0.885849	FALSE	S/T	S/T	0.0404617	0.798	0.313	0.0585	0.041
Q15349	Ribosomal protein S6 kinase alpha-2	RPS6KA2	NFAC4-S676	Q14934	NFAC4	676	S	SNGRRKRSPTQSFRF	FALSE	FALSE	TRUE	0.927258	FALSE	S/T	S/T	0.219173	0.798	0.313	0.0585	0.041
Q15349	Ribosomal protein S6 kinase alpha-2	RPS6KA2	PPR3A-S46	Q16821	PPR3A	46	S	PQPSRRGSDSSEDIY	FALSE	FALSE	FALSE	0.494189	FALSE	S/T	S/T	0.954753	0.442	0.138	0.041	0.041
Q15349	Ribosomal protein S6 kinase alpha-2	RPS6KA2	PPR3A-S65	Q16821	PPR3A	65	S	SSGTRRVSFADSFGF	FALSE	FALSE	FALSE	0.480571	FALSE	S/T	S/T	0.888185	0.442	0.138	0.041	0.041
Q15349	Ribosomal protein S6 kinase alpha-2	RPS6KA2	RHG31-S1106	Q2M1Z3	RHG31	1106	S	KGKNRPSSLNLDPAI	FALSE	FALSE	TRUE	0.904037	FALSE	S/T	S/T	0.640981	0.584	0.48	0.0555	0.041
Q15349	Ribosomal protein S6 kinase alpha-2	RPS6KA2	RHG31-S1178	Q2M1Z3	RHG31	1178	S	ALTGRRNSAPVSVSA	FALSE	FALSE	TRUE	0.911484	FALSE	S/T	S/T	0.84516	0.584	0.48	0.0555	0.041
Q15349	Ribosomal protein S6 kinase alpha-2	RPS6KA2	PDCD4-S76	Q53EL6	PDCD4	76	S	RDSGRGDSVSDSGSD	FALSE	FALSE	TRUE	0.655122	FALSE	S/T	S/T	0.927889	0.957	0.483	0.041	0.041
Q15349	Ribosomal protein S6 kinase alpha-2	RPS6KA2	PDCD4-S457	Q53EL6	PDCD4	457	S	RGRKRFVSEGDGGRL	FALSE	FALSE	TRUE	0.652117	FALSE	S/T	S/T	0.892189	0.957	0.483	0.041	0.041
Q15349	Ribosomal protein S6 kinase alpha-2	RPS6KA2	LRC8A-S217	Q8IWT6	LRC8A	217	S	PMLQRTKSRIEQGIV	FALSE	FALSE	FALSE	0.312839	FALSE	S/T	S/T	0.76427	0.352	0.157	0.041	0.041
Q15349	Ribosomal protein S6 kinase alpha-2	RPS6KA2	KIBRA-S947	Q8IX03	KIBRA	947	S	CRLNRSDSDSSTLSK	FALSE	FALSE	TRUE	0.806144	FALSE	S/T	S/T	0.864264	0.8	0.43	0.041	0.041
Q15349	Ribosomal protein S6 kinase alpha-2	RPS6KA2	KIBRA-T929	Q8IX03	KIBRA	929	T	STIIRSKTFSPGPQS	FALSE	FALSE	FALSE	0.468505	FALSE	S/T	S/T	0.000961278	0.8	0.43	0.041	0.041
Q15349	Ribosomal protein S6 kinase alpha-2	RPS6KA2	RPTOR-S719	Q8N122	RPTOR	719	S	PCTPRLRSVSSYGNI	FALSE	FALSE	TRUE	0.929632	FALSE	S/T	S/T	0.938789	0.686	0.461	0.051	0.041
Q15349	Ribosomal protein S6 kinase alpha-2	RPS6KA2	RPTOR-S721	Q8N122	RPTOR	721	S	TPRLRSVSSYGNIRA	FALSE	FALSE	TRUE	0.928268	FALSE	S/T	S/T	0.62578	0.686	0.461	0.051	0.041
Q15349	Ribosomal protein S6 kinase alpha-2	RPS6KA2	RPTOR-S722	Q8N122	RPTOR	722	S	PRLRSVSSYGNIRAV	FALSE	FALSE	TRUE	0.908111	FALSE	S/T	S/T	0.169994	0.686	0.461	0.051	0.041
Q15349	Ribosomal protein S6 kinase alpha-2	RPS6KA2	DPTOR-S286	Q8TB45	DPTOR	286	S	SSMSSCGSSGYFSSS	FALSE	FALSE	TRUE	0.668405	FALSE	S/T	S/T	0.214489	0.665	0.557	0.041	0.041
Q15349	Ribosomal protein S6 kinase alpha-2	RPS6KA2	DPTOR-S287	Q8TB45	DPTOR	287	S	SMSSCGSSGYFSSSP	FALSE	FALSE	FALSE	0.104918	FALSE	S/T	S/T	0.000140649	0.289	0.557	0.041	0.041
Q15349	Ribosomal protein S6 kinase alpha-2	RPS6KA2	DPTOR-S291	Q8TB45	DPTOR	291	S	CGSSGYFSSSPTLSS	FALSE	FALSE	TRUE	0.617778	FALSE	S/T	S/T	0.0702053	0.69	0.557	0.041	0.041
Q15349	Ribosomal protein S6 kinase alpha-2	RPS6KA2	OSTF1-S202	Q92882	OSTF1	202	S	TDAVRTLSNAEDYLD	FALSE	FALSE	TRUE	0.677051	FALSE	S/T	S/T	0.735337	0.566	0.481	0.041	0.041
Q15349	Ribosomal protein S6 kinase alpha-2	RPS6KA2	BAD-S75	Q92934	BAD	75	S	EIRSRHSSYPAGTED	FALSE	FALSE	TRUE	0.937267	FALSE	S/T	S/T	0.914409	0.737	0.341	0.041	0.1675
Q15349	Ribosomal protein S6 kinase alpha-2	RPS6KA2	BAD-S99	Q92934	BAD	99	S	PFRGRSRSAPPNLWA	FALSE	FALSE	TRUE	0.939277	FALSE	S/T	S/T	0.79586	0.737	0.341	0.041	0.1675
Q15349	Ribosomal protein S6 kinase alpha-2	RPS6KA2	MAGI1-S741	Q96QZ7	MAGI1	741	S	QPLERKDSQNSSQHS	FALSE	FALSE	TRUE	0.956979	FALSE	S/T	S/T	0.956785	0.632	0.523	0.041	0.173
Q15349	Ribosomal protein S6 kinase alpha-2	RPS6KA2	CIC-S173	Q96RK0	CIC	173	S	PGKRRTQSLSALPKE	FALSE	FALSE	TRUE	0.526487	FALSE	S/T	S/T	0.928055	0.772	0.132	0.041	0.041
Q15349	Ribosomal protein S6 kinase alpha-2	RPS6KA2	CIC-S301	Q96RK0	CIC	301	S	ETRERSMSETGTAAA	FALSE	FALSE	TRUE	0.533623	FALSE	S/T	S/T	0.891209	0.772	0.132	0.041	0.041
Q15349	Ribosomal protein S6 kinase alpha-2	RPS6KA2	M3K5-S83	Q99683	M3K5	83	S	ATRGRGSSVGGGSRR	FALSE	FALSE	TRUE	0.641266	TRUE	S/T	S/T	0.981099	0.577	0.489	0.041	0.041
Q15349	Ribosomal protein S6 kinase alpha-2	RPS6KA2	M3K5-T1109	Q99683	M3K5	1109	T	DRKIIATTLSKLKLE	FALSE	FALSE	FALSE	0.193101	TRUE	S/T	S/T	2.39634e-05	0.577	0.489	0.041	0.041
Q15349	Ribosomal protein S6 kinase alpha-2	RPS6KA2	M3K5-T1326	Q99683	M3K5	1326	T	VNGADEDTISRFLAE	FALSE	FALSE	FALSE	0.184416	TRUE	S/T	S/T	6.14129e-06	0.577	0.489	0.041	0.041
Q15349	Ribosomal protein S6 kinase alpha-2	RPS6KA2	VGLL1-S84	Q99990	VGLL1	84	S	PNQWRYSSPWTKPQP	FALSE	FALSE	FALSE	0.143676	FALSE	S/T	S/T	0.00327631	0.789	0.152	0.041	0.041
Q15349	Ribosomal protein S6 kinase alpha-2	RPS6KA2	TINF2-S295	Q9BSI4	TINF2	295	S	FPFRNLGSPTQVISK	FALSE	FALSE	FALSE	0.475717	FALSE	S/T	S/T	0.0163058	0.642	0.336	0.041	0.041
Q15349	Ribosomal protein S6 kinase alpha-2	RPS6KA2	TINF2-S330	Q9BSI4	TINF2	330	S	ASTGKSKSPCQTLGG	FALSE	FALSE	FALSE	0.467516	FALSE	S/T	S/T	0.0154183	0.642	0.336	0.041	0.041
Q15349	Ribosomal protein S6 kinase alpha-2	RPS6KA2	RIOK2-S483	Q9BVS4	RIOK2	483	S	QYRTRTLSITSSGSA	FALSE	FALSE	TRUE	0.555522	TRUE	S/T	S/T	0.931486	0.903	0.33	0.041	0.041
Q15349	Ribosomal protein S6 kinase alpha-2	RPS6KA2	WNK1-T60	Q9H4A3	WNK1	60	T	EYRRRRHTMDKDSRG	FALSE	FALSE	FALSE	0.452433	TRUE	S/T	S/T	0.00183159	0.747	0.481	0.051	0.041
Q15349	Ribosomal protein S6 kinase alpha-2	RPS6KA2	RANB3-S126	Q9H6Z4	RANB3	126	S	VKRERTSSLTQFPPS	FALSE	FALSE	TRUE	0.501086	FALSE	S/T	S/T	0.829164	0.931	0.082	0.041	0.041
Q15349	Ribosomal protein S6 kinase alpha-2	RPS6KA2	SENP2-T369	Q9HC62	SENP2	369	T	TDDLLELTEDMEKEI	FALSE	FALSE	FALSE	0.226927	FALSE	S/T	S/T	5.76039e-06	0.89	0.303	0.041	0.041
Q15349	Ribosomal protein S6 kinase alpha-2	RPS6KA2	TE2IP-S205	Q9NYB0	TE2IP	205	S	GDAPVSPSSQKLKRK	FALSE	FALSE	TRUE	0.656671	FALSE	S/T	S/T	0.124083	0.849	0.318	0.041	0.041
Q15349	Ribosomal protein S6 kinase alpha-2	RPS6KA2	RRN3-S649	Q9NYV6	RRN3	649	S	PVLYMQPSPL_____	FALSE	FALSE	FALSE	0.110678	FALSE	S/T	S/T	0.00124935	0.785	0.176	0.041	0.041
Q15349	Ribosomal protein S6 kinase alpha-2	RPS6KA2	TRMB-S27	Q9UBP6	TRMB	27	S	YYRQRAHSNPMADHT	FALSE	FALSE	FALSE	0.499661	FALSE	S/T	S/T	0.726564	0.894	0.166	0.041	0.041
Q15349	Ribosomal protein S6 kinase alpha-2	RPS6KA2	TBX21-S503	Q9UL17	TBX21	503	S	DSKRRRVSPYPSSGD	FALSE	FALSE	FALSE	0.375555	FALSE	S/T	S/T	0.209788	0.627	0.183	0.041	0.041
Q15349	Ribosomal protein S6 kinase alpha-2	RPS6KA2	TBX21-S507	Q9UL17	TBX21	507	S	RRVSPYPSSGDSSSP	FALSE	FALSE	FALSE	0.415679	FALSE	S/T	S/T	0.38996	0.627	0.183	0.041	0.041
Q15349	Ribosomal protein S6 kinase alpha-2	RPS6KA2	NDRG2-S332	Q9UN36	NDRG2	332	S	LSRSRTASLTSAASV	FALSE	FALSE	TRUE	0.812588	FALSE	S/T	S/T	0.909789	0.796	0.486	0.041	0.041
Q15349	Ribosomal protein S6 kinase alpha-2	RPS6KA2	NDRG2-S350	Q9UN36	NDRG2	350	S	RSRSRTLSQSSESGT	FALSE	FALSE	TRUE	0.812771	FALSE	S/T	S/T	0.935555	0.796	0.486	0.041	0.041
Q15349	Ribosomal protein S6 kinase alpha-2	RPS6KA2	CHSP1-S52	Q9Y2V2	CHSP1	52	S	TRRTRTFSATVRASQ	FALSE	FALSE	TRUE	0.794651	FALSE	S/T	S/T	0.873009	0.714	0.518	0.041	0.041
Q15349	Ribosomal protein S6 kinase alpha-2	RPS6KA2	KDM3A-S264	Q9Y4C1	KDM3A	264	S	IGAVKRKSSENNGTL	FALSE	FALSE	TRUE	0.771281	FALSE	S/T	S/T	0.54957	0.855	0.33	0.041	0.041
Q15418	Ribosomal protein S6 kinase alpha-1	RPS6KA1	EF2K-S366	O00418	EF2K	366	S	SPQVRTLSGSRPPLL	TRUE	TRUE	TRUE	0.932136	TRUE	S/T	S/T	0.883993	0.687	0.412	0.041	0.1915
Q15418	Ribosomal protein S6 kinase alpha-1	RPS6KA1	KCNK3-S393	O14649	KCNK3	393	S	GLMKRRSSV______	FALSE	FALSE	FALSE	0.325586	FALSE	S/T	S/T	0.976183	0.314	0.207	0.041	0.041
Q15418	Ribosomal protein S6 kinase alpha-1	RPS6KA1	APAF-S268	O14727	APAF	268	S	LLTTRDKSVTDSVMG	TRUE	TRUE	TRUE	0.927598	FALSE	S/T	S/T	0.759697	0.623	0.444	0.0515	0.041
Q15418	Ribosomal protein S6 kinase alpha-1	RPS6KA1	APAF-S357	O14727	APAF	357	S	FKRIRKSSSYDYEAL	TRUE	TRUE	TRUE	0.922645	FALSE	S/T	S/T	0.992948	0.623	0.444	0.0515	0.041
Q15418	Ribosomal protein S6 kinase alpha-1	RPS6KA1	NHRF1-T156	O14745	NHRF1	156	T	ELRPRLCTMKKGPSG	TRUE	TRUE	FALSE	0.449753	FALSE	S/T	S/T	0.00221729	0.44	0.316	0.0675	0.041
Q15418	Ribosomal protein S6 kinase alpha-1	RPS6KA1	CHK1-S280	O14757	CHK1	280	S	AKRPRVTSGGVSESP	TRUE	TRUE	TRUE	0.767234	TRUE	S/T	S/T	0.979291	0.711	0.565	0.041	0.041
Q15418	Ribosomal protein S6 kinase alpha-1	RPS6KA1	TBCD4-S318	O60343	TBCD4	318	S	EFRSRCSSVTGVQRR	TRUE	TRUE	TRUE	0.585937	FALSE	S/T	S/T	0.992206	0.726	0.191	0.041	0.041
Q15418	Ribosomal protein S6 kinase alpha-1	RPS6KA1	TBCD4-S341	O60343	TBCD4	341	S	QPRRRHASAPSHVQP	TRUE	TRUE	TRUE	0.567759	FALSE	S/T	S/T	0.927809	0.726	0.191	0.041	0.041
Q15418	Ribosomal protein S6 kinase alpha-1	RPS6KA1	TBCD4-S570	O60343	TBCD4	570	S	AKRSLTSSLENIFSR	TRUE	TRUE	FALSE	0.176863	FALSE	S/T	S/T	0.0119265	0.726	0.191	0.041	0.041
Q15418	Ribosomal protein S6 kinase alpha-1	RPS6KA1	TBCD4-S588	O60343	TBCD4	588	S	RMRGRLGSVDSFERS	TRUE	TRUE	TRUE	0.591591	FALSE	S/T	S/T	0.994549	0.726	0.191	0.041	0.041
Q15418	Ribosomal protein S6 kinase alpha-1	RPS6KA1	TBCD4-S666	O60343	TBCD4	666	S	GRAQGVRSPLLRQSS	TRUE	TRUE	FALSE	0.0928041	FALSE	S/T	S/T	1.72128e-05	0.726	0.191	0.041	0.041
Q15418	Ribosomal protein S6 kinase alpha-1	RPS6KA1	TBCD4-S751	O60343	TBCD4	751	S	EGRKRTSSTCSNESL	TRUE	TRUE	TRUE	0.589862	FALSE	S/T	S/T	0.993998	0.726	0.191	0.041	0.041
Q15418	Ribosomal protein S6 kinase alpha-1	RPS6KA1	TBCD4-T568	O60343	TBCD4	568	T	NKAKRSLTSSLENIF	TRUE	TRUE	FALSE	0.169326	FALSE	S/T	S/T	0.00966156	0.726	0.191	0.041	0.041
Q15418	Ribosomal protein S6 kinase alpha-1	RPS6KA1	TBCD4-T642	O60343	TBCD4	642	T	QFRRRAHTFSHPPSS	TRUE	TRUE	FALSE	0.348089	FALSE	S/T	S/T	0.0487765	0.726	0.191	0.041	0.041
Q15418	Ribosomal protein S6 kinase alpha-1	RPS6KA1	MITF-9-S409	O75030-9	MITF-9	409	S	KTSSRRSSMSMEETE	TRUE	TRUE	TRUE	0.83736	FALSE	S/T	S/T	0.967337	0.781	0.549	0.041	0.041
Q15418	Ribosomal protein S6 kinase alpha-1	RPS6KA1	UBR5-S1227	O95071	UBR5	1227	S	DCKLKRTSPTAYCDC	TRUE	TRUE	TRUE	0.871929	FALSE	S/T	S/T	0.0517826	0.79	0.346	0.052	0.041
Q15418	Ribosomal protein S6 kinase alpha-1	RPS6KA1	UBR5-S2483	O95071	UBR5	2483	S	ENRKRHGSSRSVVDM	TRUE	TRUE	TRUE	0.953933	FALSE	S/T	S/T	0.990154	0.79	0.346	0.052	0.041
Q15418	Ribosomal protein S6 kinase alpha-1	RPS6KA1	UBR5-T637	O95071	UBR5	637	T	PYKRRRSTPAPKEEE	TRUE	TRUE	TRUE	0.689779	FALSE	S/T	S/T	0.000600576	0.79	0.346	0.052	0.041
Q15418	Ribosomal protein S6 kinase alpha-1	RPS6KA1	FOS-S362	P01100	FOS	362	S	AAAHRKGSSSNEPSS	TRUE	TRUE	TRUE	0.977512	FALSE	S/T	S/T	0.98394	0.664	0.427	0.041	0.2135
Q15418	Ribosomal protein S6 kinase alpha-1	RPS6KA1	ESR1-S167	P03372	ESR1	167	S	GGRERLASTNDKGSM	TRUE	TRUE	TRUE	0.980161	FALSE	S/T	S/T	0.99391	0.646	0.505	0.041	0.2125
Q15418	Ribosomal protein S6 kinase alpha-1	RPS6KA1	IF2A-S52	P05198	IF2A	52	S	MILLSELSRRRIRSI	FALSE	FALSE	FALSE	0.276805	FALSE	S/T	S/T	2.45691e-05	0.613	0.416	0.041	0.041
Q15418	Ribosomal protein S6 kinase alpha-1	RPS6KA1	TY3H-S71	P07101	TY3H	71	S	RFIGRRQSLIEDARK	FALSE	FALSE	TRUE	0.610095	FALSE	S/T	S/T	0.983195	0.581	0.229	0.041	0.041
Q15418	Ribosomal protein S6 kinase alpha-1	RPS6KA1	TY3H-2-S67	P07101-2	TY3H-2	67	S	RFIGRRQSLIEDARK	FALSE	FALSE	TRUE	0.608095	FALSE	S/T	S/T	0.9845	0.581	0.229	0.041	0.041
Q15418	Ribosomal protein S6 kinase alpha-1	RPS6KA1	TY3H-3-S40	P07101-3	TY3H-3	40	S	RFIGRRQSLIEDARK	FALSE	FALSE	TRUE	0.608095	FALSE	S/T	S/T	0.9845	0.581	0.229	0.041	0.041
Q15418	Ribosomal protein S6 kinase alpha-1	RPS6KA1	TY3H-4-S44	P07101-4	TY3H-4	44	S	RFIGRRQSLIEDARK	FALSE	FALSE	TRUE	0.608095	FALSE	S/T	S/T	0.9845	0.581	0.229	0.041	0.041
Q15418	Ribosomal protein S6 kinase alpha-1	RPS6KA1	RARA-S369	P10276	RARA	369	S	YVRKRRPSRPHMFPK	FALSE	FALSE	TRUE	0.898973	FALSE	S/T	S/T	0.919078	0.753	0.534	0.0585	0.091
Q15418	Ribosomal protein S6 kinase alpha-1	RPS6KA1	FGFR1-S789	P11362	FGFR1	789	S	DTRSSTCSSGEDSVF	FALSE	FALSE	TRUE	0.959083	TRUE	S/T	S/T	0.730164	0.586	0.486	0.041	0.236
Q15418	Ribosomal protein S6 kinase alpha-1	RPS6KA1	SRF-S103	P11831	SRF	103	S	RGLKRSLSEMEIGMV	FALSE	FALSE	TRUE	0.956297	FALSE	S/T	S/T	0.826073	0.923	0.373	0.041	0.21
Q15418	Ribosomal protein S6 kinase alpha-1	RPS6KA1	PLSL-S5	P13796	PLSL	5	S	___MARGSVSDEEMM	TRUE	TRUE	TRUE	0.667932	FALSE	S/T	S/T	0.821126	0.497	0.313	0.041	0.041
Q15418	Ribosomal protein S6 kinase alpha-1	RPS6KA1	ITB4-S1364	P16144	ITB4	1364	S	PSGSQRPSVSDDTGC	TRUE	TRUE	TRUE	0.640174	FALSE	S/T	S/T	0.685611	0.396	0.321	0.041	0.041
Q15418	Ribosomal protein S6 kinase alpha-1	RPS6KA1	CREB1-S119	P16220	CREB1	119	S	EILSRRPSYRKILND	TRUE	TRUE	TRUE	0.964646	FALSE	S/T	S/T	0.936609	0.544	0.433	0.041	0.21
Q15418	Ribosomal protein S6 kinase alpha-1	RPS6KA1	STMN1-S16	P16949	STMN1	16	S	KELEKRASGQAFELI	FALSE	FALSE	TRUE	0.608554	FALSE	S/T	S/T	0.0296048	0.635	0.392	0.041	0.041
Q15418	Ribosomal protein S6 kinase alpha-1	RPS6KA1	ATF1-S63	P18846	ATF1	63	S	GILARRPSYRKILKD	FALSE	FALSE	TRUE	0.67919	FALSE	S/T	S/T	0.780029	0.563	0.404	0.041	0.041
Q15418	Ribosomal protein S6 kinase alpha-1	RPS6KA1	ATF4-S245	P18848	ATF4	245	S	TRGSPNRSLPSPGVL	FALSE	FALSE	TRUE	0.628652	FALSE	S/T	S/T	0.0597851	0.627	0.492	0.041	0.041
Q15418	Ribosomal protein S6 kinase alpha-1	RPS6KA1	ML12A-S19	P19105	ML12A	19	S	KRPQRATSNVFAMFD	FALSE	FALSE	FALSE	0.407679	FALSE	S/T	S/T	0.622209	0.635	0.121	0.041	0.041
Q15418	Ribosomal protein S6 kinase alpha-1	RPS6KA1	ELK1-S383	P19419	ELK1	383	S	IHFWSTLSPIAPRSP	FALSE	FALSE	FALSE	0.272492	FALSE	S/T	S/T	0.000591295	0.571	0.465	0.041	0.041
Q15418	Ribosomal protein S6 kinase alpha-1	RPS6KA1	E2AK2-T451	P19525	E2AK2	451	T	KRTRSKGTLRYMSPE	FALSE	FALSE	FALSE	0.267514	TRUE	S/T	S/T	2.77241e-05	0.792	0.447	0.041	0.041
Q15418	Ribosomal protein S6 kinase alpha-1	RPS6KA1	SL9A1-S703	P19634	SL9A1	703	S	MSRARIGSDPLAYEP	TRUE	TRUE	TRUE	0.920917	FALSE	S/T	S/T	0.938942	0.505	0.375	0.0515	0.041
Q15418	Ribosomal protein S6 kinase alpha-1	RPS6KA1	FLNA-S2152	P21333	FLNA	2152	S	TRRRRAPSVANVGSH	TRUE	TRUE	TRUE	0.899701	FALSE	S/T	S/T	0.991579	0.52	0.389	0.0555	0.041
Q15418	Ribosomal protein S6 kinase alpha-1	RPS6KA1	IF4B-S422	P23588	IF4B	422	S	RERSRTGSESSQTGT	TRUE	TRUE	TRUE	0.824489	FALSE	S/T	S/T	0.997651	0.783	0.334	0.041	0.041
Q15418	Ribosomal protein S6 kinase alpha-1	RPS6KA1	IKBA-S32	P25963	IKBA	32	S	LLDDRHDSGLDSMKD	TRUE	TRUE	TRUE	0.977257	FALSE	S/T	S/T	0.817104	0.798	0.553	0.041	0.21
Q15418	Ribosomal protein S6 kinase alpha-1	RPS6KA1	EPHA2-S897	P29317	EPHA2	897	S	RVSIRLPSTSGSEGV	TRUE	TRUE	TRUE	0.688441	TRUE	S/T	S/T	0.995387	0.307	0.355	0.041	0.05
Q15418	Ribosomal protein S6 kinase alpha-1	RPS6KA1	MPIP1-S293	P30304	MPIP1	293	S	GSTKRRKSMSGASPK	TRUE	TRUE	TRUE	0.91987	FALSE	S/T	S/T	0.970211	0.957	0.379	0.051	0.041
Q15418	Ribosomal protein S6 kinase alpha-1	RPS6KA1	MPIP1-S295	P30304	MPIP1	295	S	TKRRKSMSGASPKES	TRUE	TRUE	TRUE	0.891683	FALSE	S/T	S/T	0.175385	0.957	0.379	0.051	0.041
Q15418	Ribosomal protein S6 kinase alpha-1	RPS6KA1	MPIP2-S353	P30305	MPIP2	353	S	VQNKRRRSVTPPEEQ	TRUE	TRUE	TRUE	0.947157	FALSE	S/T	S/T	0.985615	0.835	0.402	0.051	0.041
Q15418	Ribosomal protein S6 kinase alpha-1	RPS6KA1	MPIP2-T355	P30305	MPIP2	355	T	NKRRRSVTPPEEQQE	TRUE	TRUE	TRUE	0.728826	FALSE	S/T	S/T	0.000480506	0.835	0.402	0.051	0.041
Q15418	Ribosomal protein S6 kinase alpha-1	RPS6KA1	MPIP3-S247	P30307	MPIP3	247	S	KVKKKYFSGQGKLRK	TRUE	TRUE	FALSE	0.487274	FALSE	S/T	S/T	0.00410236	0.893	0.319	0.051	0.041
Q15418	Ribosomal protein S6 kinase alpha-1	RPS6KA1	FOXN2-S365	P32314	FOXN2	365	S	EDDPLGDSGYASQPC	FALSE	FALSE	FALSE	0.442	FALSE	S/T	S/T	0.000311448	0.666	0.392	0.041	0.041
Q15418	Ribosomal protein S6 kinase alpha-1	RPS6KA1	FOXN2-S369	P32314	FOXN2	369	S	LGDSGYASQPCAKIS	FALSE	FALSE	FALSE	0.454098	FALSE	S/T	S/T	0.000338488	0.666	0.392	0.041	0.041
Q15418	Ribosomal protein S6 kinase alpha-1	RPS6KA1	STAT3-S727	P40763	STAT3	727	S	NTIDLPMSPRTLDSL	FALSE	FALSE	FALSE	0.41752	FALSE	S/T	S/T	1.00599e-05	0.741	0.465	0.041	0.041
Q15418	Ribosomal protein S6 kinase alpha-1	RPS6KA1	SL9A3-S663	P48764	SL9A3	663	S	TMRKRLESFKSTKLG	FALSE	FALSE	TRUE	0.643062	FALSE	S/T	S/T	0.95399	0.345	0.128	0.051	0.041
Q15418	Ribosomal protein S6 kinase alpha-1	RPS6KA1	UB2R1-T162	P49427	UB2R1	162	T	KGKDREYTDIIRKQV	TRUE	TRUE	TRUE	0.690778	FALSE	S/T	S/T	8.52291e-05	0.912	0.393	0.0625	0.041
Q15418	Ribosomal protein S6 kinase alpha-1	RPS6KA1	TSC2-S1798	P49815	TSC2	1798	S	GQRKRLISSVEDFTE	TRUE	TRUE	TRUE	0.990578	FALSE	S/T	S/T	0.998539	0.736	0.426	0.048	0.21
Q15418	Ribosomal protein S6 kinase alpha-1	RPS6KA1	GSK3A-S21	P49840	GSK3A	21	S	SGRARTSSFAEPGGG	FALSE	FALSE	TRUE	0.70961	TRUE	S/T	S/T	0.996935	0.607	0.455	0.0585	0.05
Q15418	Ribosomal protein S6 kinase alpha-1	RPS6KA1	GSK3B-S9	P49841	GSK3B	9	S	SGRPRTTSFAESCKP	TRUE	TRUE	TRUE	0.947176	TRUE	S/T	S/T	0.99909	0.638	0.452	0.048	0.1865
Q15418	Ribosomal protein S6 kinase alpha-1	RPS6KA1	VASP-T278	P50552	VASP	278	T	LARRRKATQVGEKTP	TRUE	TRUE	TRUE	0.842615	FALSE	S/T	S/T	0.012021	0.462	0.171	0.065	0.21
Q15418	Ribosomal protein S6 kinase alpha-1	RPS6KA1	DAPK1-S289	P53355	DAPK1	289	S	QALSRKASAVNMEKF	TRUE	TRUE	TRUE	0.764798	TRUE	S/T	S/T	0.972835	0.708	0.577	0.041	0.041
Q15418	Ribosomal protein S6 kinase alpha-1	RPS6KA1	ATX1-S775	P54253	ATX1	775	S	ATRKRRWSAPESRKL	FALSE	FALSE	TRUE	0.818929	FALSE	S/T	S/T	0.954891	0.881	0.368	0.041	0.041
Q15418	Ribosomal protein S6 kinase alpha-1	RPS6KA1	GMFB-T27	P60983	GMFB	27	T	KFRFRKETNNAAIIM	TRUE	TRUE	TRUE	0.932859	FALSE	S/T	S/T	0.00801567	0.621	0.444	0.041	0.21
Q15418	Ribosomal protein S6 kinase alpha-1	RPS6KA1	RS6-S235	P62753	RS6	235	S	IAKRRRLSSLRASTS	TRUE	TRUE	TRUE	0.976135	FALSE	S/T	S/T	0.867145	0.627	0.453	0.041	0.252
Q15418	Ribosomal protein S6 kinase alpha-1	RPS6KA1	RS6-S236	P62753	RS6	236	S	AKRRRLSSLRASTSK	TRUE	TRUE	TRUE	0.978909	FALSE	S/T	S/T	0.985943	0.627	0.453	0.041	0.252
Q15418	Ribosomal protein S6 kinase alpha-1	RPS6KA1	YBOX1-S102	P67809	YBOX1	102	S	NPRKYLRSVGDGETV	TRUE	TRUE	TRUE	0.989419	FALSE	S/T	S/T	0.946571	0.654	0.473	0.048	0.21
Q15418	Ribosomal protein S6 kinase alpha-1	RPS6KA1	TCPB-S260	P78371	TCPB	260	S	GSRVRVDSTAKVAEI	TRUE	TRUE	TRUE	0.653262	FALSE	S/T	S/T	0.88491	0.555	0.311	0.041	0.041
Q15418	Ribosomal protein S6 kinase alpha-1	RPS6KA1	TF65-S276	Q04206	TF65	276	S	SMQLRRPSDRELSEP	TRUE	TRUE	TRUE	0.938164	FALSE	S/T	S/T	0.883375	0.738	0.475	0.053	0.041
Q15418	Ribosomal protein S6 kinase alpha-1	RPS6KA1	MAD1-S145	Q05195	MAD1	145	S	IERIRMDSIGSTVSS	TRUE	TRUE	TRUE	0.984882	FALSE	S/T	S/T	0.995332	0.845	0.34	0.051	0.177
Q15418	Ribosomal protein S6 kinase alpha-1	RPS6KA1	SOS1-S1134	Q07889	SOS1	1134	S	PHGPRSASVSSISLT	TRUE	TRUE	TRUE	0.832177	FALSE	S/T	S/T	0.98663	0.657	0.442	0.041	0.041
Q15418	Ribosomal protein S6 kinase alpha-1	RPS6KA1	SOS1-S1161	Q07889	SOS1	1161	S	PPRRRPESAPAESSP	TRUE	TRUE	TRUE	0.823219	FALSE	S/T	S/T	0.955252	0.657	0.442	0.041	0.041
Q15418	Ribosomal protein S6 kinase alpha-1	RPS6KA1	MK07-S496	Q13164	MK07	496	S	SRLRDGPSAPLEAPE	TRUE	TRUE	TRUE	0.912578	TRUE	S/T	S/T	0.0115847	0.943	0.587	0.051	0.2075
Q15418	Ribosomal protein S6 kinase alpha-1	RPS6KA1	CBX3-S93	Q13185	CBX3	93	S	KDGTKRKSLSDSESD	FALSE	FALSE	TRUE	0.697322	FALSE	S/T	S/T	0.654998	0.497	0.347	0.041	0.041
Q15418	Ribosomal protein S6 kinase alpha-1	RPS6KA1	CASP8-T263	Q14790	CASP8	263	T	SIRDRNGTHLDAGAL	FALSE	FALSE	FALSE	0.433776	FALSE	S/T	S/T	0.00328683	0.621	0.462	0.041	0.041
Q15418	Ribosomal protein S6 kinase alpha-1	RPS6KA1	NFAC4-S281	Q14934	NFAC4	281	S	SGTPSSASPALSRRG	FALSE	FALSE	TRUE	0.501024	FALSE	S/T	S/T	8.04759e-05	0.735	0.45	0.045	0.041
Q15418	Ribosomal protein S6 kinase alpha-1	RPS6KA1	NFAC4-S285	Q14934	NFAC4	285	S	SSASPALSRRGSLGE	FALSE	FALSE	TRUE	0.697576	FALSE	S/T	S/T	0.0107116	0.735	0.45	0.045	0.041
Q15418	Ribosomal protein S6 kinase alpha-1	RPS6KA1	NFAC4-S289	Q14934	NFAC4	289	S	PALSRRGSLGEEGSE	FALSE	FALSE	TRUE	0.934634	FALSE	S/T	S/T	0.992636	0.735	0.45	0.045	0.041
Q15418	Ribosomal protein S6 kinase alpha-1	RPS6KA1	NFAC4-S344	Q14934	NFAC4	344	S	QAVALPRSEEPASCN	FALSE	FALSE	TRUE	0.63935	FALSE	S/T	S/T	0.000544538	0.735	0.45	0.045	0.041
Q15418	Ribosomal protein S6 kinase alpha-1	RPS6KA1	NFAC4-S676	Q14934	NFAC4	676	S	SNGRRKRSPTQSFRF	FALSE	FALSE	TRUE	0.88873	FALSE	S/T	S/T	0.0603837	0.735	0.45	0.045	0.041
Q15418	Ribosomal protein S6 kinase alpha-1	RPS6KA1	PPR3A-S46	Q16821	PPR3A	46	S	PQPSRRGSDSSEDIY	FALSE	FALSE	TRUE	0.906311	FALSE	S/T	S/T	0.994909	0.482	0.187	0.041	0.21
Q15418	Ribosomal protein S6 kinase alpha-1	RPS6KA1	PPR3A-S65	Q16821	PPR3A	65	S	SSGTRRVSFADSFGF	FALSE	FALSE	TRUE	0.905386	FALSE	S/T	S/T	0.912958	0.482	0.187	0.041	0.21
Q15418	Ribosomal protein S6 kinase alpha-1	RPS6KA1	RHG31-S1106	Q2M1Z3	RHG31	1106	S	KGKNRPSSLNLDPAI	TRUE	TRUE	TRUE	0.793175	FALSE	S/T	S/T	0.867612	0.624	0.313	0.041	0.041
Q15418	Ribosomal protein S6 kinase alpha-1	RPS6KA1	RHG31-S1178	Q2M1Z3	RHG31	1178	S	ALTGRRNSAPVSVSA	TRUE	TRUE	TRUE	0.7923	FALSE	S/T	S/T	0.827229	0.624	0.313	0.041	0.041
Q15418	Ribosomal protein S6 kinase alpha-1	RPS6KA1	PDCD4-S76	Q53EL6	PDCD4	76	S	RDSGRGDSVSDSGSD	TRUE	TRUE	TRUE	0.976877	FALSE	S/T	S/T	0.996255	0.899	0.506	0.041	0.1805
Q15418	Ribosomal protein S6 kinase alpha-1	RPS6KA1	PDCD4-S457	Q53EL6	PDCD4	457	S	RGRKRFVSEGDGGRL	TRUE	TRUE	TRUE	0.977088	FALSE	S/T	S/T	0.998519	0.899	0.506	0.041	0.1805
Q15418	Ribosomal protein S6 kinase alpha-1	RPS6KA1	LRC8A-S217	Q8IWT6	LRC8A	217	S	PMLQRTKSRIEQGIV	FALSE	FALSE	FALSE	0.322428	FALSE	S/T	S/T	0.828096	0.363	0.19	0.041	0.041
Q15418	Ribosomal protein S6 kinase alpha-1	RPS6KA1	KIBRA-S947	Q8IX03	KIBRA	947	S	CRLNRSDSDSSTLSK	TRUE	TRUE	TRUE	0.845593	FALSE	S/T	S/T	0.980418	0.745	0.487	0.041	0.041
Q15418	Ribosomal protein S6 kinase alpha-1	RPS6KA1	KIBRA-T929	Q8IX03	KIBRA	929	T	STIIRSKTFSPGPQS	TRUE	TRUE	TRUE	0.523629	FALSE	S/T	S/T	0.00446332	0.745	0.487	0.041	0.041
Q15418	Ribosomal protein S6 kinase alpha-1	RPS6KA1	RPTOR-S719	Q8N122	RPTOR	719	S	PCTPRLRSVSSYGNI	TRUE	TRUE	TRUE	0.971839	FALSE	S/T	S/T	0.997648	0.685	0.506	0.051	0.1675
Q15418	Ribosomal protein S6 kinase alpha-1	RPS6KA1	RPTOR-S721	Q8N122	RPTOR	721	S	TPRLRSVSSYGNIRA	TRUE	TRUE	TRUE	0.971177	FALSE	S/T	S/T	0.977843	0.685	0.506	0.051	0.1675
Q15418	Ribosomal protein S6 kinase alpha-1	RPS6KA1	RPTOR-S722	Q8N122	RPTOR	722	S	PRLRSVSSYGNIRAV	TRUE	TRUE	TRUE	0.961128	FALSE	S/T	S/T	0.0701265	0.685	0.506	0.051	0.1675
Q15418	Ribosomal protein S6 kinase alpha-1	RPS6KA1	DPTOR-S286	Q8TB45	DPTOR	286	S	SSMSSCGSSGYFSSS	TRUE	TRUE	TRUE	0.89158	FALSE	S/T	S/T	0.0291891	0.586	0.409	0.041	0.173
Q15418	Ribosomal protein S6 kinase alpha-1	RPS6KA1	DPTOR-S287	Q8TB45	DPTOR	287	S	SMSSCGSSGYFSSSP	TRUE	TRUE	TRUE	0.897139	FALSE	S/T	S/T	0.005832	0.886	0.409	0.041	0.173
Q15418	Ribosomal protein S6 kinase alpha-1	RPS6KA1	DPTOR-S291	Q8TB45	DPTOR	291	S	CGSSGYFSSSPTLSS	TRUE	TRUE	TRUE	0.821977	FALSE	S/T	S/T	0.00890953	0.512	0.409	0.041	0.173
Q15418	Ribosomal protein S6 kinase alpha-1	RPS6KA1	OSTF1-S202	Q92882	OSTF1	202	S	TDAVRTLSNAEDYLD	TRUE	TRUE	TRUE	0.910151	FALSE	S/T	S/T	0.853649	0.577	0.349	0.0515	0.041
Q15418	Ribosomal protein S6 kinase alpha-1	RPS6KA1	BAD-S75	Q92934	BAD	75	S	EIRSRHSSYPAGTED	TRUE	TRUE	TRUE	0.971809	FALSE	S/T	S/T	0.989322	0.724	0.37	0.041	0.1915
Q15418	Ribosomal protein S6 kinase alpha-1	RPS6KA1	BAD-S99	Q92934	BAD	99	S	PFRGRSRSAPPNLWA	FALSE	FALSE	TRUE	0.970826	FALSE	S/T	S/T	0.944826	0.724	0.37	0.041	0.1915
Q15418	Ribosomal protein S6 kinase alpha-1	RPS6KA1	MAGI1-S741	Q96QZ7	MAGI1	741	S	QPLERKDSQNSSQHS	TRUE	TRUE	TRUE	0.967127	FALSE	S/T	S/T	0.975026	0.627	0.419	0.041	0.173
Q15418	Ribosomal protein S6 kinase alpha-1	RPS6KA1	CIC-S173	Q96RK0	CIC	173	S	PGKRRTQSLSALPKE	TRUE	TRUE	TRUE	0.808834	FALSE	S/T	S/T	0.987974	0.666	0.339	0.041	0.041
Q15418	Ribosomal protein S6 kinase alpha-1	RPS6KA1	CIC-S301	Q96RK0	CIC	301	S	ETRERSMSETGTAAA	TRUE	TRUE	TRUE	0.808834	FALSE	S/T	S/T	0.987696	0.666	0.339	0.041	0.041
Q15418	Ribosomal protein S6 kinase alpha-1	RPS6KA1	M3K5-S83	Q99683	M3K5	83	S	ATRGRGSSVGGGSRR	FALSE	FALSE	TRUE	0.796225	TRUE	S/T	S/T	0.992611	0.593	0.535	0.051	0.041
Q15418	Ribosomal protein S6 kinase alpha-1	RPS6KA1	M3K5-T1109	Q99683	M3K5	1109	T	DRKIIATTLSKLKLE	FALSE	FALSE	FALSE	0.411976	TRUE	S/T	S/T	2.78797e-05	0.593	0.535	0.051	0.041
Q15418	Ribosomal protein S6 kinase alpha-1	RPS6KA1	M3K5-T1326	Q99683	M3K5	1326	T	VNGADEDTISRFLAE	FALSE	FALSE	FALSE	0.421167	TRUE	S/T	S/T	1.76181e-07	0.593	0.535	0.051	0.041
Q15418	Ribosomal protein S6 kinase alpha-1	RPS6KA1	VGLL1-S84	Q99990	VGLL1	84	S	PNQWRYSSPWTKPQP	FALSE	FALSE	TRUE	0.560306	FALSE	S/T	S/T	0.0113083	0.687	0.417	0.041	0.041
Q15418	Ribosomal protein S6 kinase alpha-1	RPS6KA1	TINF2-S295	Q9BSI4	TINF2	295	S	FPFRNLGSPTQVISK	FALSE	FALSE	FALSE	0.314745	FALSE	S/T	S/T	0.000178126	0.606	0.303	0.051	0.041
Q15418	Ribosomal protein S6 kinase alpha-1	RPS6KA1	TINF2-S330	Q9BSI4	TINF2	330	S	ASTGKSKSPCQTLGG	FALSE	FALSE	FALSE	0.382555	FALSE	S/T	S/T	0.00268128	0.606	0.303	0.051	0.041
Q15418	Ribosomal protein S6 kinase alpha-1	RPS6KA1	RIOK2-S483	Q9BVS4	RIOK2	483	S	QYRTRTLSITSSGSA	TRUE	TRUE	TRUE	0.7002	TRUE	S/T	S/T	0.987573	0.853	0.395	0.041	0.041
Q15418	Ribosomal protein S6 kinase alpha-1	RPS6KA1	WNK1-T60	Q9H4A3	WNK1	60	T	EYRRRRHTMDKDSRG	FALSE	FALSE	FALSE	0.383304	TRUE	S/T	S/T	0.0272461	0.806	0.441	0.041	0.041
Q15418	Ribosomal protein S6 kinase alpha-1	RPS6KA1	RANB3-S126	Q9H6Z4	RANB3	126	S	VKRERTSSLTQFPPS	TRUE	TRUE	TRUE	0.536448	FALSE	S/T	S/T	0.980943	0.855	0.074	0.041	0.041
Q15418	Ribosomal protein S6 kinase alpha-1	RPS6KA1	SENP2-T369	Q9HC62	SENP2	369	T	TDDLLELTEDMEKEI	TRUE	TRUE	FALSE	0.443556	FALSE	S/T	S/T	1.22148e-07	0.81	0.407	0.041	0.041
Q15418	Ribosomal protein S6 kinase alpha-1	RPS6KA1	TE2IP-S205	Q9NYB0	TE2IP	205	S	GDAPVSPSSQKLKRK	TRUE	TRUE	TRUE	0.57178	FALSE	S/T	S/T	0.00715198	0.774	0.431	0.041	0.041
Q15418	Ribosomal protein S6 kinase alpha-1	RPS6KA1	RRN3-S649	Q9NYV6	RRN3	649	S	PVLYMQPSPL_____	FALSE	FALSE	FALSE	0.253562	FALSE	S/T	S/T	2.26718e-07	0.699	0.292	0.041	0.041
Q15418	Ribosomal protein S6 kinase alpha-1	RPS6KA1	TRMB-S27	Q9UBP6	TRMB	27	S	YYRQRAHSNPMADHT	TRUE	TRUE	TRUE	0.921933	FALSE	S/T	S/T	0.883673	0.842	0.17	0.041	0.21
Q15418	Ribosomal protein S6 kinase alpha-1	RPS6KA1	TBX21-S503	Q9UL17	TBX21	503	S	DSKRRRVSPYPSSGD	FALSE	FALSE	TRUE	0.680895	FALSE	S/T	S/T	0.191685	0.492	0.419	0.041	0.041
Q15418	Ribosomal protein S6 kinase alpha-1	RPS6KA1	TBX21-S507	Q9UL17	TBX21	507	S	RRVSPYPSSGDSSSP	FALSE	FALSE	TRUE	0.673958	FALSE	S/T	S/T	0.136176	0.492	0.419	0.041	0.041
Q15418	Ribosomal protein S6 kinase alpha-1	RPS6KA1	NDRG2-S332	Q9UN36	NDRG2	332	S	LSRSRTASLTSAASV	TRUE	TRUE	TRUE	0.81644	FALSE	S/T	S/T	0.992823	0.736	0.401	0.041	0.041
Q15418	Ribosomal protein S6 kinase alpha-1	RPS6KA1	NDRG2-S350	Q9UN36	NDRG2	350	S	RSRSRTLSQSSESGT	TRUE	TRUE	TRUE	0.813856	FALSE	S/T	S/T	0.993993	0.736	0.401	0.041	0.041
Q15418	Ribosomal protein S6 kinase alpha-1	RPS6KA1	CHSP1-S52	Q9Y2V2	CHSP1	52	S	TRRTRTFSATVRASQ	TRUE	TRUE	TRUE	0.986735	FALSE	S/T	S/T	0.998034	0.754	0.397	0.052	0.21
Q15418	Ribosomal protein S6 kinase alpha-1	RPS6KA1	KDM3A-S264	Q9Y4C1	KDM3A	264	S	IGAVKRKSSENNGTL	FALSE	FALSE	TRUE	0.762649	FALSE	S/T	S/T	0.125462	0.806	0.488	0.041	0.041
O75582	Ribosomal protein S6 kinase alpha-5	RPS6KA5	EF2K-S366	O00418	EF2K	366	S	SPQVRTLSGSRPPLL	FALSE	FALSE	TRUE	0.512643	TRUE	S/T	S/T	0.72384	0.578	0.395	0.041	0.041
O75582	Ribosomal protein S6 kinase alpha-5	RPS6KA5	KCNK3-S393	O14649	KCNK3	393	S	GLMKRRSSV______	FALSE	FALSE	FALSE	0.358096	FALSE	S/T	S/T	0.995844	0.29	0.143	0.041	0.041
O75582	Ribosomal protein S6 kinase alpha-5	RPS6KA5	APAF-S268	O14727	APAF	268	S	LLTTRDKSVTDSVMG	FALSE	FALSE	TRUE	0.645541	FALSE	S/T	S/T	0.966838	0.627	0.279	0.041	0.041
O75582	Ribosomal protein S6 kinase alpha-5	RPS6KA5	APAF-S357	O14727	APAF	357	S	FKRIRKSSSYDYEAL	FALSE	FALSE	TRUE	0.651979	FALSE	S/T	S/T	0.982953	0.627	0.279	0.041	0.041
O75582	Ribosomal protein S6 kinase alpha-5	RPS6KA5	NHRF1-T156	O14745	NHRF1	156	T	ELRPRLCTMKKGPSG	FALSE	FALSE	FALSE	0.198064	FALSE	S/T	S/T	0.0144905	0.426	0.275	0.041	0.041
O75582	Ribosomal protein S6 kinase alpha-5	RPS6KA5	CHK1-S280	O14757	CHK1	280	S	AKRPRVTSGGVSESP	FALSE	FALSE	TRUE	0.648556	TRUE	S/T	S/T	0.878697	0.736	0.546	0.041	0.041
O75582	Ribosomal protein S6 kinase alpha-5	RPS6KA5	TBCD4-S318	O60343	TBCD4	318	S	EFRSRCSSVTGVQRR	FALSE	FALSE	FALSE	0.497829	FALSE	S/T	S/T	0.987972	0.599	0.143	0.041	0.041
O75582	Ribosomal protein S6 kinase alpha-5	RPS6KA5	TBCD4-S341	O60343	TBCD4	341	S	QPRRRHASAPSHVQP	FALSE	FALSE	FALSE	0.476121	FALSE	S/T	S/T	0.918055	0.599	0.143	0.041	0.041
O75582	Ribosomal protein S6 kinase alpha-5	RPS6KA5	TBCD4-S570	O60343	TBCD4	570	S	AKRSLTSSLENIFSR	FALSE	FALSE	FALSE	0.309425	FALSE	S/T	S/T	0.0733052	0.599	0.143	0.041	0.041
O75582	Ribosomal protein S6 kinase alpha-5	RPS6KA5	TBCD4-S588	O60343	TBCD4	588	S	RMRGRLGSVDSFERS	FALSE	FALSE	TRUE	0.509127	FALSE	S/T	S/T	0.995917	0.599	0.143	0.041	0.041
O75582	Ribosomal protein S6 kinase alpha-5	RPS6KA5	TBCD4-S666	O60343	TBCD4	666	S	GRAQGVRSPLLRQSS	FALSE	FALSE	FALSE	0.0822555	FALSE	S/T	S/T	0.000719285	0.599	0.143	0.041	0.041
O75582	Ribosomal protein S6 kinase alpha-5	RPS6KA5	TBCD4-S751	O60343	TBCD4	751	S	EGRKRTSSTCSNESL	FALSE	FALSE	FALSE	0.492119	FALSE	S/T	S/T	0.986401	0.599	0.143	0.041	0.041
O75582	Ribosomal protein S6 kinase alpha-5	RPS6KA5	TBCD4-T568	O60343	TBCD4	568	T	NKAKRSLTSSLENIF	FALSE	FALSE	FALSE	0.419426	FALSE	S/T	S/T	0.426618	0.599	0.143	0.041	0.041
O75582	Ribosomal protein S6 kinase alpha-5	RPS6KA5	TBCD4-T642	O60343	TBCD4	642	T	QFRRRAHTFSHPPSS	FALSE	FALSE	FALSE	0.476391	FALSE	S/T	S/T	0.721397	0.599	0.143	0.041	0.041
O75582	Ribosomal protein S6 kinase alpha-5	RPS6KA5	MITF-9-S409	O75030-9	MITF-9	409	S	KTSSRRSSMSMEETE	FALSE	FALSE	TRUE	0.821713	FALSE	S/T	S/T	0.994999	0.839	0.471	0.041	0.041
O75582	Ribosomal protein S6 kinase alpha-5	RPS6KA5	UBR5-S1227	O95071	UBR5	1227	S	DCKLKRTSPTAYCDC	FALSE	FALSE	FALSE	0.390964	FALSE	S/T	S/T	0.0032977	0.805	0.359	0.041	0.041
O75582	Ribosomal protein S6 kinase alpha-5	RPS6KA5	UBR5-S2483	O95071	UBR5	2483	S	ENRKRHGSSRSVVDM	FALSE	FALSE	TRUE	0.825452	FALSE	S/T	S/T	0.781593	0.805	0.359	0.041	0.041
O75582	Ribosomal protein S6 kinase alpha-5	RPS6KA5	UBR5-T637	O95071	UBR5	637	T	PYKRRRSTPAPKEEE	FALSE	FALSE	TRUE	0.638218	FALSE	S/T	S/T	0.0664246	0.805	0.359	0.041	0.041
O75582	Ribosomal protein S6 kinase alpha-5	RPS6KA5	FOS-S362	P01100	FOS	362	S	AAAHRKGSSSNEPSS	FALSE	FALSE	TRUE	0.874171	FALSE	S/T	S/T	0.996879	0.699	0.459	0.041	0.0465
O75582	Ribosomal protein S6 kinase alpha-5	RPS6KA5	ESR1-S167	P03372	ESR1	167	S	GGRERLASTNDKGSM	FALSE	FALSE	TRUE	0.847089	FALSE	S/T	S/T	0.983021	0.66	0.491	0.041	0.0455
O75582	Ribosomal protein S6 kinase alpha-5	RPS6KA5	IF2A-S52	P05198	IF2A	52	S	MILLSELSRRRIRSI	FALSE	FALSE	FALSE	0.36243	FALSE	S/T	S/T	0.000389621	0.623	0.392	0.041	0.041
O75582	Ribosomal protein S6 kinase alpha-5	RPS6KA5	TY3H-S71	P07101	TY3H	71	S	RFIGRRQSLIEDARK	FALSE	FALSE	TRUE	0.931028	FALSE	S/T	S/T	0.996236	0.595	0.241	0.041	0.21
O75582	Ribosomal protein S6 kinase alpha-5	RPS6KA5	TY3H-2-S67	P07101-2	TY3H-2	67	S	RFIGRRQSLIEDARK	FALSE	FALSE	TRUE	0.568737	FALSE	S/T	S/T	0.997727	0.595	0.241	0.041	0.041
O75582	Ribosomal protein S6 kinase alpha-5	RPS6KA5	TY3H-3-S40	P07101-3	TY3H-3	40	S	RFIGRRQSLIEDARK	TRUE	TRUE	TRUE	0.568737	FALSE	S/T	S/T	0.997727	0.595	0.241	0.041	0.041
O75582	Ribosomal protein S6 kinase alpha-5	RPS6KA5	TY3H-4-S44	P07101-4	TY3H-4	44	S	RFIGRRQSLIEDARK	FALSE	FALSE	TRUE	0.568737	FALSE	S/T	S/T	0.997727	0.595	0.241	0.041	0.041
O75582	Ribosomal protein S6 kinase alpha-5	RPS6KA5	RARA-S369	P10276	RARA	369	S	YVRKRRPSRPHMFPK	TRUE	TRUE	TRUE	0.9551	FALSE	S/T	S/T	0.985898	0.765	0.625	0.041	0.17
O75582	Ribosomal protein S6 kinase alpha-5	RPS6KA5	FGFR1-S789	P11362	FGFR1	789	S	DTRSSTCSSGEDSVF	FALSE	FALSE	FALSE	0.4016	TRUE	S/T	S/T	0.0417731	0.599	0.444	0.041	0.041
O75582	Ribosomal protein S6 kinase alpha-5	RPS6KA5	SRF-S103	P11831	SRF	103	S	RGLKRSLSEMEIGMV	TRUE	TRUE	FALSE	0.411399	FALSE	S/T	S/T	0.862451	1	0.333	0.041	0.041
O75582	Ribosomal protein S6 kinase alpha-5	RPS6KA5	PLSL-S5	P13796	PLSL	5	S	___MARGSVSDEEMM	FALSE	FALSE	FALSE	0.455528	FALSE	S/T	S/T	0.250728	0.462	0.246	0.041	0.041
O75582	Ribosomal protein S6 kinase alpha-5	RPS6KA5	ITB4-S1364	P16144	ITB4	1364	S	PSGSQRPSVSDDTGC	FALSE	FALSE	FALSE	0.476038	FALSE	S/T	S/T	0.474305	0.419	0.247	0.041	0.041
O75582	Ribosomal protein S6 kinase alpha-5	RPS6KA5	CREB1-S119	P16220	CREB1	119	S	EILSRRPSYRKILND	TRUE	TRUE	TRUE	0.976637	FALSE	S/T	S/T	0.998709	0.644	0.458	0.041	0.21
O75582	Ribosomal protein S6 kinase alpha-5	RPS6KA5	STMN1-S16	P16949	STMN1	16	S	KELEKRASGQAFELI	FALSE	FALSE	TRUE	0.513974	FALSE	S/T	S/T	0.0592436	0.553	0.339	0.041	0.041
O75582	Ribosomal protein S6 kinase alpha-5	RPS6KA5	ATF1-S63	P18846	ATF1	63	S	GILARRPSYRKILKD	TRUE	TRUE	TRUE	0.978279	FALSE	S/T	S/T	0.998726	0.708	0.389	0.041	0.21
O75582	Ribosomal protein S6 kinase alpha-5	RPS6KA5	ATF4-S245	P18848	ATF4	245	S	TRGSPNRSLPSPGVL	FALSE	FALSE	TRUE	0.816276	FALSE	S/T	S/T	0.512137	0.689	0.453	0.041	0.041
O75582	Ribosomal protein S6 kinase alpha-5	RPS6KA5	ML12A-S19	P19105	ML12A	19	S	KRPQRATSNVFAMFD	FALSE	FALSE	FALSE	0.332348	FALSE	S/T	S/T	0.444859	0.502	0.082	0.041	0.041
O75582	Ribosomal protein S6 kinase alpha-5	RPS6KA5	ELK1-S383	P19419	ELK1	383	S	IHFWSTLSPIAPRSP	TRUE	TRUE	FALSE	0.441068	FALSE	S/T	S/T	0.00220178	0.656	0.391	0.041	0.041
O75582	Ribosomal protein S6 kinase alpha-5	RPS6KA5	E2AK2-T451	P19525	E2AK2	451	T	KRTRSKGTLRYMSPE	FALSE	FALSE	FALSE	0.439319	TRUE	S/T	S/T	0.00031683	0.81	0.533	0.041	0.041
O75582	Ribosomal protein S6 kinase alpha-5	RPS6KA5	SL9A1-S703	P19634	SL9A1	703	S	MSRARIGSDPLAYEP	FALSE	FALSE	TRUE	0.5692	FALSE	S/T	S/T	0.868918	0.509	0.254	0.041	0.041
O75582	Ribosomal protein S6 kinase alpha-5	RPS6KA5	FLNA-S2152	P21333	FLNA	2152	S	TRRRRAPSVANVGSH	FALSE	FALSE	TRUE	0.696857	FALSE	S/T	S/T	0.989702	0.536	0.337	0.041	0.041
O75582	Ribosomal protein S6 kinase alpha-5	RPS6KA5	IF4B-S422	P23588	IF4B	422	S	RERSRTGSESSQTGT	FALSE	FALSE	TRUE	0.734373	FALSE	S/T	S/T	0.972271	0.619	0.302	0.041	0.041
O75582	Ribosomal protein S6 kinase alpha-5	RPS6KA5	IKBA-S32	P25963	IKBA	32	S	LLDDRHDSGLDSMKD	FALSE	FALSE	TRUE	0.810701	FALSE	S/T	S/T	0.580885	0.814	0.508	0.041	0.041
O75582	Ribosomal protein S6 kinase alpha-5	RPS6KA5	EPHA2-S897	P29317	EPHA2	897	S	RVSIRLPSTSGSEGV	FALSE	FALSE	FALSE	0.454094	TRUE	S/T	S/T	0.953905	0.296	0.401	0.041	0.041
O75582	Ribosomal protein S6 kinase alpha-5	RPS6KA5	MPIP1-S293	P30304	MPIP1	293	S	GSTKRRKSMSGASPK	FALSE	FALSE	TRUE	0.525845	FALSE	S/T	S/T	0.996295	0.977	0.332	0.041	0.041
O75582	Ribosomal protein S6 kinase alpha-5	RPS6KA5	MPIP1-S295	P30304	MPIP1	295	S	TKRRKSMSGASPKES	FALSE	FALSE	FALSE	0.417346	FALSE	S/T	S/T	0.0367291	0.977	0.332	0.041	0.041
O75582	Ribosomal protein S6 kinase alpha-5	RPS6KA5	MPIP2-S353	P30305	MPIP2	353	S	VQNKRRRSVTPPEEQ	FALSE	FALSE	TRUE	0.823309	FALSE	S/T	S/T	0.995092	0.851	0.38	0.041	0.041
O75582	Ribosomal protein S6 kinase alpha-5	RPS6KA5	MPIP2-T355	P30305	MPIP2	355	T	NKRRRSVTPPEEQQE	FALSE	FALSE	TRUE	0.567618	FALSE	S/T	S/T	0.040656	0.851	0.38	0.041	0.041
O75582	Ribosomal protein S6 kinase alpha-5	RPS6KA5	MPIP3-S247	P30307	MPIP3	247	S	KVKKKYFSGQGKLRK	FALSE	FALSE	FALSE	0.178681	FALSE	S/T	S/T	0.00574873	0.907	0.292	0.041	0.041
O75582	Ribosomal protein S6 kinase alpha-5	RPS6KA5	FOXN2-S365	P32314	FOXN2	365	S	EDDPLGDSGYASQPC	FALSE	FALSE	FALSE	0.375046	FALSE	S/T	S/T	0.0041633	0.826	0.377	0.041	0.041
O75582	Ribosomal protein S6 kinase alpha-5	RPS6KA5	FOXN2-S369	P32314	FOXN2	369	S	LGDSGYASQPCAKIS	FALSE	FALSE	FALSE	0.419871	FALSE	S/T	S/T	0.0147195	0.826	0.377	0.041	0.041
O75582	Ribosomal protein S6 kinase alpha-5	RPS6KA5	STAT3-S727	P40763	STAT3	727	S	NTIDLPMSPRTLDSL	FALSE	FALSE	TRUE	0.912006	FALSE	S/T	S/T	6.57563e-05	0.772	0.531	0.041	0.21
O75582	Ribosomal protein S6 kinase alpha-5	RPS6KA5	SL9A3-S663	P48764	SL9A3	663	S	TMRKRLESFKSTKLG	FALSE	FALSE	FALSE	0.324035	FALSE	S/T	S/T	0.856666	0.335	0.074	0.041	0.041
O75582	Ribosomal protein S6 kinase alpha-5	RPS6KA5	UB2R1-T162	P49427	UB2R1	162	T	KGKDREYTDIIRKQV	FALSE	FALSE	TRUE	0.589518	FALSE	S/T	S/T	0.0797116	0.933	0.421	0.041	0.041
O75582	Ribosomal protein S6 kinase alpha-5	RPS6KA5	TSC2-S1798	P49815	TSC2	1798	S	GQRKRLISSVEDFTE	FALSE	FALSE	TRUE	0.830866	FALSE	S/T	S/T	0.96477	0.745	0.342	0.041	0.041
O75582	Ribosomal protein S6 kinase alpha-5	RPS6KA5	GSK3A-S21	P49840	GSK3A	21	S	SGRARTSSFAEPGGG	FALSE	FALSE	TRUE	0.707213	TRUE	S/T	S/T	0.992066	0.623	0.478	0.041	0.041
O75582	Ribosomal protein S6 kinase alpha-5	RPS6KA5	GSK3B-S9	P49841	GSK3B	9	S	SGRPRTTSFAESCKP	FALSE	FALSE	TRUE	0.682404	TRUE	S/T	S/T	0.984587	0.652	0.435	0.048	0.05
O75582	Ribosomal protein S6 kinase alpha-5	RPS6KA5	VASP-T278	P50552	VASP	278	T	LARRRKATQVGEKTP	FALSE	FALSE	FALSE	0.354162	FALSE	S/T	S/T	0.513341	0.393	0.193	0.041	0.041
O75582	Ribosomal protein S6 kinase alpha-5	RPS6KA5	DAPK1-S289	P53355	DAPK1	289	S	QALSRKASAVNMEKF	FALSE	FALSE	TRUE	0.718185	TRUE	S/T	S/T	0.923338	0.774	0.512	0.041	0.041
O75582	Ribosomal protein S6 kinase alpha-5	RPS6KA5	ATX1-S775	P54253	ATX1	775	S	ATRKRRWSAPESRKL	TRUE	TRUE	TRUE	0.808899	FALSE	S/T	S/T	0.985395	0.918	0.381	0.041	0.041
O75582	Ribosomal protein S6 kinase alpha-5	RPS6KA5	GMFB-T27	P60983	GMFB	27	T	KFRFRKETNNAAIIM	FALSE	FALSE	TRUE	0.662196	FALSE	S/T	S/T	0.154433	0.495	0.492	0.041	0.041
O75582	Ribosomal protein S6 kinase alpha-5	RPS6KA5	RS6-S235	P62753	RS6	235	S	IAKRRRLSSLRASTS	FALSE	FALSE	TRUE	0.71862	FALSE	S/T	S/T	0.972994	0.635	0.304	0.041	0.099
O75582	Ribosomal protein S6 kinase alpha-5	RPS6KA5	RS6-S236	P62753	RS6	236	S	AKRRRLSSLRASTSK	FALSE	FALSE	TRUE	0.70362	FALSE	S/T	S/T	0.948192	0.635	0.304	0.041	0.099
O75582	Ribosomal protein S6 kinase alpha-5	RPS6KA5	YBOX1-S102	P67809	YBOX1	102	S	NPRKYLRSVGDGETV	FALSE	FALSE	TRUE	0.653162	FALSE	S/T	S/T	0.0400435	0.708	0.428	0.041	0.041
O75582	Ribosomal protein S6 kinase alpha-5	RPS6KA5	TCPB-S260	P78371	TCPB	260	S	GSRVRVDSTAKVAEI	FALSE	FALSE	TRUE	0.508136	FALSE	S/T	S/T	0.840741	0.472	0.239	0.041	0.041
O75582	Ribosomal protein S6 kinase alpha-5	RPS6KA5	TF65-S276	Q04206	TF65	276	S	SMQLRRPSDRELSEP	TRUE	TRUE	TRUE	0.980057	FALSE	S/T	S/T	0.979732	0.77	0.525	0.041	0.277
O75582	Ribosomal protein S6 kinase alpha-5	RPS6KA5	MAD1-S145	Q05195	MAD1	145	S	IERIRMDSIGSTVSS	FALSE	FALSE	TRUE	0.822773	FALSE	S/T	S/T	0.931659	0.789	0.359	0.041	0.041
O75582	Ribosomal protein S6 kinase alpha-5	RPS6KA5	SOS1-S1134	Q07889	SOS1	1134	S	PHGPRSASVSSISLT	FALSE	FALSE	TRUE	0.704365	FALSE	S/T	S/T	0.998216	0.562	0.385	0.041	0.041
O75582	Ribosomal protein S6 kinase alpha-5	RPS6KA5	SOS1-S1161	Q07889	SOS1	1161	S	PPRRRPESAPAESSP	FALSE	FALSE	TRUE	0.691134	FALSE	S/T	S/T	0.949998	0.562	0.385	0.041	0.041
O75582	Ribosomal protein S6 kinase alpha-5	RPS6KA5	MK07-S496	Q13164	MK07	496	S	SRLRDGPSAPLEAPE	FALSE	FALSE	TRUE	0.888539	TRUE	S/T	S/T	0.0110355	0.961	0.597	0.0515	0.2075
O75582	Ribosomal protein S6 kinase alpha-5	RPS6KA5	CBX3-S93	Q13185	CBX3	93	S	KDGTKRKSLSDSESD	TRUE	TRUE	TRUE	0.672907	FALSE	S/T	S/T	0.206602	0.577	0.377	0.041	0.041
O75582	Ribosomal protein S6 kinase alpha-5	RPS6KA5	CASP8-T263	Q14790	CASP8	263	T	SIRDRNGTHLDAGAL	FALSE	FALSE	TRUE	0.666299	FALSE	S/T	S/T	0.177766	0.593	0.37	0.041	0.041
O75582	Ribosomal protein S6 kinase alpha-5	RPS6KA5	NFAC4-S281	Q14934	NFAC4	281	S	SGTPSSASPALSRRG	FALSE	FALSE	TRUE	0.580832	FALSE	S/T	S/T	0.0021429	0.753	0.446	0.045	0.041
O75582	Ribosomal protein S6 kinase alpha-5	RPS6KA5	NFAC4-S285	Q14934	NFAC4	285	S	SSASPALSRRGSLGE	FALSE	FALSE	TRUE	0.60972	FALSE	S/T	S/T	0.0069793	0.753	0.446	0.045	0.041
O75582	Ribosomal protein S6 kinase alpha-5	RPS6KA5	NFAC4-S289	Q14934	NFAC4	289	S	PALSRRGSLGEEGSE	FALSE	FALSE	TRUE	0.944098	FALSE	S/T	S/T	0.992499	0.753	0.446	0.045	0.041
O75582	Ribosomal protein S6 kinase alpha-5	RPS6KA5	NFAC4-S344	Q14934	NFAC4	344	S	QAVALPRSEEPASCN	FALSE	FALSE	TRUE	0.57862	FALSE	S/T	S/T	0.00187516	0.753	0.446	0.045	0.041
O75582	Ribosomal protein S6 kinase alpha-5	RPS6KA5	NFAC4-S676	Q14934	NFAC4	676	S	SNGRRKRSPTQSFRF	FALSE	FALSE	TRUE	0.943592	FALSE	S/T	S/T	0.701744	0.753	0.446	0.045	0.041
O75582	Ribosomal protein S6 kinase alpha-5	RPS6KA5	PPR3A-S46	Q16821	PPR3A	46	S	PQPSRRGSDSSEDIY	FALSE	FALSE	FALSE	0.487275	FALSE	S/T	S/T	0.985608	0.423	0.192	0.041	0.041
O75582	Ribosomal protein S6 kinase alpha-5	RPS6KA5	PPR3A-S65	Q16821	PPR3A	65	S	SSGTRRVSFADSFGF	FALSE	FALSE	FALSE	0.479458	FALSE	S/T	S/T	0.995656	0.423	0.192	0.041	0.041
O75582	Ribosomal protein S6 kinase alpha-5	RPS6KA5	RHG31-S1106	Q2M1Z3	RHG31	1106	S	KGKNRPSSLNLDPAI	FALSE	FALSE	TRUE	0.519958	FALSE	S/T	S/T	0.833886	0.488	0.233	0.041	0.041
O75582	Ribosomal protein S6 kinase alpha-5	RPS6KA5	RHG31-S1178	Q2M1Z3	RHG31	1178	S	ALTGRRNSAPVSVSA	FALSE	FALSE	TRUE	0.555083	FALSE	S/T	S/T	0.979494	0.488	0.233	0.041	0.041
O75582	Ribosomal protein S6 kinase alpha-5	RPS6KA5	PDCD4-S76	Q53EL6	PDCD4	76	S	RDSGRGDSVSDSGSD	FALSE	FALSE	TRUE	0.769171	FALSE	S/T	S/T	0.990369	0.923	0.413	0.041	0.041
O75582	Ribosomal protein S6 kinase alpha-5	RPS6KA5	PDCD4-S457	Q53EL6	PDCD4	457	S	RGRKRFVSEGDGGRL	FALSE	FALSE	TRUE	0.768772	FALSE	S/T	S/T	0.975098	0.923	0.413	0.041	0.041
O75582	Ribosomal protein S6 kinase alpha-5	RPS6KA5	LRC8A-S217	Q8IWT6	LRC8A	217	S	PMLQRTKSRIEQGIV	TRUE	TRUE	FALSE	0.334171	FALSE	S/T	S/T	0.924213	0.343	0.142	0.041	0.041
O75582	Ribosomal protein S6 kinase alpha-5	RPS6KA5	KIBRA-S947	Q8IX03	KIBRA	947	S	CRLNRSDSDSSTLSK	FALSE	FALSE	TRUE	0.843587	FALSE	S/T	S/T	0.962528	0.76	0.436	0.041	0.041
O75582	Ribosomal protein S6 kinase alpha-5	RPS6KA5	KIBRA-T929	Q8IX03	KIBRA	929	T	STIIRSKTFSPGPQS	FALSE	FALSE	TRUE	0.830052	FALSE	S/T	S/T	0.41208	0.76	0.436	0.041	0.041
O75582	Ribosomal protein S6 kinase alpha-5	RPS6KA5	RPTOR-S719	Q8N122	RPTOR	719	S	PCTPRLRSVSSYGNI	FALSE	FALSE	TRUE	0.907341	FALSE	S/T	S/T	0.963384	0.647	0.461	0.052	0.041
O75582	Ribosomal protein S6 kinase alpha-5	RPS6KA5	RPTOR-S721	Q8N122	RPTOR	721	S	TPRLRSVSSYGNIRA	FALSE	FALSE	TRUE	0.908399	FALSE	S/T	S/T	0.839252	0.647	0.461	0.052	0.041
O75582	Ribosomal protein S6 kinase alpha-5	RPS6KA5	RPTOR-S722	Q8N122	RPTOR	722	S	PRLRSVSSYGNIRAV	FALSE	FALSE	TRUE	0.811994	FALSE	S/T	S/T	0.0183183	0.647	0.461	0.052	0.041
O75582	Ribosomal protein S6 kinase alpha-5	RPS6KA5	DPTOR-S286	Q8TB45	DPTOR	286	S	SSMSSCGSSGYFSSS	FALSE	FALSE	TRUE	0.538102	FALSE	S/T	S/T	0.0186347	0.689	0.371	0.041	0.041
O75582	Ribosomal protein S6 kinase alpha-5	RPS6KA5	DPTOR-S287	Q8TB45	DPTOR	287	S	SMSSCGSSGYFSSSP	FALSE	FALSE	FALSE	0.396349	FALSE	S/T	S/T	0.00321989	0.801	0.371	0.041	0.041
O75582	Ribosomal protein S6 kinase alpha-5	RPS6KA5	DPTOR-S291	Q8TB45	DPTOR	291	S	CGSSGYFSSSPTLSS	FALSE	FALSE	FALSE	0.391734	FALSE	S/T	S/T	0.0156723	0.486	0.371	0.041	0.041
O75582	Ribosomal protein S6 kinase alpha-5	RPS6KA5	OSTF1-S202	Q92882	OSTF1	202	S	TDAVRTLSNAEDYLD	FALSE	FALSE	TRUE	0.575456	FALSE	S/T	S/T	0.876977	0.548	0.27	0.041	0.041
O75582	Ribosomal protein S6 kinase alpha-5	RPS6KA5	BAD-S75	Q92934	BAD	75	S	EIRSRHSSYPAGTED	FALSE	FALSE	TRUE	0.945932	FALSE	S/T	S/T	0.969653	0.666	0.293	0.041	0.21
O75582	Ribosomal protein S6 kinase alpha-5	RPS6KA5	BAD-S99	Q92934	BAD	99	S	PFRGRSRSAPPNLWA	FALSE	FALSE	TRUE	0.94586	FALSE	S/T	S/T	0.931258	0.666	0.293	0.041	0.21
O75582	Ribosomal protein S6 kinase alpha-5	RPS6KA5	MAGI1-S741	Q96QZ7	MAGI1	741	S	QPLERKDSQNSSQHS	FALSE	FALSE	TRUE	0.762645	FALSE	S/T	S/T	0.952103	0.616	0.305	0.041	0.041
O75582	Ribosomal protein S6 kinase alpha-5	RPS6KA5	CIC-S173	Q96RK0	CIC	173	S	PGKRRTQSLSALPKE	FALSE	FALSE	TRUE	0.820041	FALSE	S/T	S/T	0.963774	0.826	0.341	0.041	0.041
O75582	Ribosomal protein S6 kinase alpha-5	RPS6KA5	CIC-S301	Q96RK0	CIC	301	S	ETRERSMSETGTAAA	FALSE	FALSE	TRUE	0.805925	FALSE	S/T	S/T	0.839492	0.826	0.341	0.041	0.041
O75582	Ribosomal protein S6 kinase alpha-5	RPS6KA5	M3K5-S83	Q99683	M3K5	83	S	ATRGRGSSVGGGSRR	FALSE	FALSE	TRUE	0.537059	TRUE	S/T	S/T	0.989619	0.512	0.52	0.041	0.041
O75582	Ribosomal protein S6 kinase alpha-5	RPS6KA5	M3K5-T1109	Q99683	M3K5	1109	T	DRKIIATTLSKLKLE	FALSE	FALSE	FALSE	0.230551	TRUE	S/T	S/T	5.10563e-05	0.512	0.52	0.041	0.041
O75582	Ribosomal protein S6 kinase alpha-5	RPS6KA5	M3K5-T1326	Q99683	M3K5	1326	T	VNGADEDTISRFLAE	FALSE	FALSE	FALSE	0.236541	TRUE	S/T	S/T	6.78668e-05	0.512	0.52	0.041	0.041
O75582	Ribosomal protein S6 kinase alpha-5	RPS6KA5	VGLL1-S84	Q99990	VGLL1	84	S	PNQWRYSSPWTKPQP	FALSE	FALSE	TRUE	0.708272	FALSE	S/T	S/T	0.312559	0.879	0.404	0.041	0.041
O75582	Ribosomal protein S6 kinase alpha-5	RPS6KA5	TINF2-S295	Q9BSI4	TINF2	295	S	FPFRNLGSPTQVISK	FALSE	FALSE	FALSE	0.257203	FALSE	S/T	S/T	0.000894683	0.671	0.304	0.041	0.041
O75582	Ribosomal protein S6 kinase alpha-5	RPS6KA5	TINF2-S330	Q9BSI4	TINF2	330	S	ASTGKSKSPCQTLGG	FALSE	FALSE	FALSE	0.328651	FALSE	S/T	S/T	0.00616245	0.671	0.304	0.041	0.041
O75582	Ribosomal protein S6 kinase alpha-5	RPS6KA5	RIOK2-S483	Q9BVS4	RIOK2	483	S	QYRTRTLSITSSGSA	FALSE	FALSE	TRUE	0.690107	TRUE	S/T	S/T	0.983729	0.871	0.387	0.041	0.041
O75582	Ribosomal protein S6 kinase alpha-5	RPS6KA5	WNK1-T60	Q9H4A3	WNK1	60	T	EYRRRRHTMDKDSRG	TRUE	TRUE	TRUE	0.624819	TRUE	S/T	S/T	0.823365	0.678	0.478	0.041	0.041
O75582	Ribosomal protein S6 kinase alpha-5	RPS6KA5	RANB3-S126	Q9H6Z4	RANB3	126	S	VKRERTSSLTQFPPS	FALSE	FALSE	TRUE	0.511236	FALSE	S/T	S/T	0.971552	0.944	0.058	0.041	0.041
O75582	Ribosomal protein S6 kinase alpha-5	RPS6KA5	SENP2-T369	Q9HC62	SENP2	369	T	TDDLLELTEDMEKEI	FALSE	FALSE	TRUE	0.594826	FALSE	S/T	S/T	0.000112366	0.861	0.418	0.048	0.041
O75582	Ribosomal protein S6 kinase alpha-5	RPS6KA5	TE2IP-S205	Q9NYB0	TE2IP	205	S	GDAPVSPSSQKLKRK	FALSE	FALSE	FALSE	0.461787	FALSE	S/T	S/T	0.00643155	0.826	0.505	0.041	0.041
O75582	Ribosomal protein S6 kinase alpha-5	RPS6KA5	RRN3-S649	Q9NYV6	RRN3	649	S	PVLYMQPSPL_____	FALSE	FALSE	FALSE	0.124715	FALSE	S/T	S/T	0.000803808	0.86	0.28	0.041	0.041
O75582	Ribosomal protein S6 kinase alpha-5	RPS6KA5	TRMB-S27	Q9UBP6	TRMB	27	S	YYRQRAHSNPMADHT	FALSE	FALSE	TRUE	0.553686	FALSE	S/T	S/T	0.781934	0.86	0.197	0.041	0.041
O75582	Ribosomal protein S6 kinase alpha-5	RPS6KA5	TBX21-S503	Q9UL17	TBX21	503	S	DSKRRRVSPYPSSGD	FALSE	FALSE	TRUE	0.812086	FALSE	S/T	S/T	0.711524	0.685	0.462	0.041	0.041
O75582	Ribosomal protein S6 kinase alpha-5	RPS6KA5	TBX21-S507	Q9UL17	TBX21	507	S	RRVSPYPSSGDSSSP	FALSE	FALSE	TRUE	0.725262	FALSE	S/T	S/T	0.0998825	0.685	0.462	0.041	0.041
O75582	Ribosomal protein S6 kinase alpha-5	RPS6KA5	NDRG2-S332	Q9UN36	NDRG2	332	S	LSRSRTASLTSAASV	FALSE	FALSE	TRUE	0.850247	FALSE	S/T	S/T	0.983926	0.76	0.396	0.041	0.041
O75582	Ribosomal protein S6 kinase alpha-5	RPS6KA5	NDRG2-S350	Q9UN36	NDRG2	350	S	RSRSRTLSQSSESGT	FALSE	FALSE	TRUE	0.849805	FALSE	S/T	S/T	0.989524	0.76	0.396	0.041	0.041
O75582	Ribosomal protein S6 kinase alpha-5	RPS6KA5	CHSP1-S52	Q9Y2V2	CHSP1	52	S	TRRTRTFSATVRASQ	FALSE	FALSE	TRUE	0.812054	FALSE	S/T	S/T	0.979126	0.659	0.345	0.041	0.041
O75582	Ribosomal protein S6 kinase alpha-5	RPS6KA5	KDM3A-S264	Q9Y4C1	KDM3A	264	S	IGAVKRKSSENNGTL	TRUE	TRUE	TRUE	0.964636	FALSE	S/T	S/T	0.157999	0.857	0.518	0.041	0.21
O75676	Ribosomal protein S6 kinase alpha-4	RPS6KA4	EF2K-S366	O00418	EF2K	366	S	SPQVRTLSGSRPPLL	FALSE	FALSE	FALSE	0.436521	TRUE	S/T	S/T	0.0427822	0.651	0.399	0.041	0.041
O75676	Ribosomal protein S6 kinase alpha-4	RPS6KA4	KCNK3-S393	O14649	KCNK3	393	S	GLMKRRSSV______	FALSE	FALSE	FALSE	0.277822	FALSE	S/T	S/T	0.438026	0.297	0.139	0.041	0.041
O75676	Ribosomal protein S6 kinase alpha-4	RPS6KA4	APAF-S268	O14727	APAF	268	S	LLTTRDKSVTDSVMG	FALSE	FALSE	FALSE	0.470546	FALSE	S/T	S/T	0.214253	0.681	0.267	0.041	0.041
O75676	Ribosomal protein S6 kinase alpha-4	RPS6KA4	APAF-S357	O14727	APAF	357	S	FKRIRKSSSYDYEAL	FALSE	FALSE	TRUE	0.540318	FALSE	S/T	S/T	0.367463	0.681	0.267	0.041	0.041
O75676	Ribosomal protein S6 kinase alpha-4	RPS6KA4	NHRF1-T156	O14745	NHRF1	156	T	ELRPRLCTMKKGPSG	FALSE	FALSE	FALSE	0.113699	FALSE	S/T	S/T	2.38724e-05	0.445	0.258	0.041	0.041
O75676	Ribosomal protein S6 kinase alpha-4	RPS6KA4	CHK1-S280	O14757	CHK1	280	S	AKRPRVTSGGVSESP	FALSE	FALSE	TRUE	0.663991	TRUE	S/T	S/T	0.79713	0.765	0.555	0.041	0.041
O75676	Ribosomal protein S6 kinase alpha-4	RPS6KA4	TBCD4-S318	O60343	TBCD4	318	S	EFRSRCSSVTGVQRR	FALSE	FALSE	FALSE	0.382648	FALSE	S/T	S/T	0.196948	0.693	0.147	0.041	0.041
O75676	Ribosomal protein S6 kinase alpha-4	RPS6KA4	TBCD4-S341	O60343	TBCD4	341	S	QPRRRHASAPSHVQP	FALSE	FALSE	FALSE	0.357005	FALSE	S/T	S/T	0.134164	0.693	0.147	0.041	0.041
O75676	Ribosomal protein S6 kinase alpha-4	RPS6KA4	TBCD4-S570	O60343	TBCD4	570	S	AKRSLTSSLENIFSR	FALSE	FALSE	FALSE	0.132884	FALSE	S/T	S/T	0.00117648	0.693	0.147	0.041	0.041
O75676	Ribosomal protein S6 kinase alpha-4	RPS6KA4	TBCD4-S588	O60343	TBCD4	588	S	RMRGRLGSVDSFERS	FALSE	FALSE	FALSE	0.495626	FALSE	S/T	S/T	0.749841	0.693	0.147	0.041	0.041
O75676	Ribosomal protein S6 kinase alpha-4	RPS6KA4	TBCD4-S666	O60343	TBCD4	666	S	GRAQGVRSPLLRQSS	FALSE	FALSE	FALSE	0.0862907	FALSE	S/T	S/T	0.000352343	0.693	0.147	0.041	0.041
O75676	Ribosomal protein S6 kinase alpha-4	RPS6KA4	TBCD4-S751	O60343	TBCD4	751	S	EGRKRTSSTCSNESL	FALSE	FALSE	FALSE	0.376606	FALSE	S/T	S/T	0.172184	0.693	0.147	0.041	0.041
O75676	Ribosomal protein S6 kinase alpha-4	RPS6KA4	TBCD4-T568	O60343	TBCD4	568	T	NKAKRSLTSSLENIF	FALSE	FALSE	FALSE	0.0861238	FALSE	S/T	S/T	0.00068964	0.693	0.147	0.041	0.041
O75676	Ribosomal protein S6 kinase alpha-4	RPS6KA4	TBCD4-T642	O60343	TBCD4	642	T	QFRRRAHTFSHPPSS	FALSE	FALSE	FALSE	0.207013	FALSE	S/T	S/T	0.00264589	0.693	0.147	0.041	0.041
O75676	Ribosomal protein S6 kinase alpha-4	RPS6KA4	MITF-9-S409	O75030-9	MITF-9	409	S	KTSSRRSSMSMEETE	FALSE	FALSE	TRUE	0.707308	FALSE	S/T	S/T	0.30647	0.839	0.473	0.041	0.041
O75676	Ribosomal protein S6 kinase alpha-4	RPS6KA4	UBR5-S1227	O95071	UBR5	1227	S	DCKLKRTSPTAYCDC	FALSE	FALSE	TRUE	0.58867	FALSE	S/T	S/T	0.0446913	0.841	0.376	0.041	0.041
O75676	Ribosomal protein S6 kinase alpha-4	RPS6KA4	UBR5-S2483	O95071	UBR5	2483	S	ENRKRHGSSRSVVDM	FALSE	FALSE	TRUE	0.80464	FALSE	S/T	S/T	0.569153	0.841	0.376	0.041	0.041
O75676	Ribosomal protein S6 kinase alpha-4	RPS6KA4	UBR5-T637	O95071	UBR5	637	T	PYKRRRSTPAPKEEE	FALSE	FALSE	FALSE	0.392141	FALSE	S/T	S/T	0.00715301	0.841	0.376	0.041	0.041
O75676	Ribosomal protein S6 kinase alpha-4	RPS6KA4	FOS-S362	P01100	FOS	362	S	AAAHRKGSSSNEPSS	FALSE	FALSE	TRUE	0.944981	FALSE	S/T	S/T	0.96864	0.734	0.452	0.041	0.1715
O75676	Ribosomal protein S6 kinase alpha-4	RPS6KA4	ESR1-S167	P03372	ESR1	167	S	GGRERLASTNDKGSM	FALSE	FALSE	TRUE	0.810451	FALSE	S/T	S/T	0.473723	0.692	0.472	0.041	0.041
O75676	Ribosomal protein S6 kinase alpha-4	RPS6KA4	IF2A-S52	P05198	IF2A	52	S	MILLSELSRRRIRSI	FALSE	FALSE	FALSE	0.429745	FALSE	S/T	S/T	0.000491018	0.654	0.396	0.041	0.041
O75676	Ribosomal protein S6 kinase alpha-4	RPS6KA4	TY3H-S71	P07101	TY3H	71	S	RFIGRRQSLIEDARK	FALSE	FALSE	TRUE	0.594326	FALSE	S/T	S/T	0.864675	0.625	0.228	0.041	0.041
O75676	Ribosomal protein S6 kinase alpha-4	RPS6KA4	TY3H-2-S67	P07101-2	TY3H-2	67	S	RFIGRRQSLIEDARK	FALSE	FALSE	TRUE	0.582403	FALSE	S/T	S/T	0.826291	0.625	0.228	0.041	0.041
O75676	Ribosomal protein S6 kinase alpha-4	RPS6KA4	TY3H-3-S40	P07101-3	TY3H-3	40	S	RFIGRRQSLIEDARK	FALSE	FALSE	TRUE	0.582403	FALSE	S/T	S/T	0.826291	0.625	0.228	0.041	0.041
O75676	Ribosomal protein S6 kinase alpha-4	RPS6KA4	TY3H-4-S44	P07101-4	TY3H-4	44	S	RFIGRRQSLIEDARK	FALSE	FALSE	TRUE	0.582403	FALSE	S/T	S/T	0.826291	0.625	0.228	0.041	0.041
O75676	Ribosomal protein S6 kinase alpha-4	RPS6KA4	RARA-S369	P10276	RARA	369	S	YVRKRRPSRPHMFPK	FALSE	FALSE	TRUE	0.859431	FALSE	S/T	S/T	0.565143	0.795	0.612	0.0865	0.112
O75676	Ribosomal protein S6 kinase alpha-4	RPS6KA4	FGFR1-S789	P11362	FGFR1	789	S	DTRSSTCSSGEDSVF	FALSE	FALSE	FALSE	0.300714	TRUE	S/T	S/T	0.003259	0.646	0.422	0.041	0.041
O75676	Ribosomal protein S6 kinase alpha-4	RPS6KA4	SRF-S103	P11831	SRF	103	S	RGLKRSLSEMEIGMV	FALSE	FALSE	FALSE	0.465707	FALSE	S/T	S/T	0.1202	0.977	0.282	0.041	0.041
O75676	Ribosomal protein S6 kinase alpha-4	RPS6KA4	PLSL-S5	P13796	PLSL	5	S	___MARGSVSDEEMM	FALSE	FALSE	FALSE	0.335958	FALSE	S/T	S/T	0.0295816	0.495	0.242	0.041	0.041
O75676	Ribosomal protein S6 kinase alpha-4	RPS6KA4	ITB4-S1364	P16144	ITB4	1364	S	PSGSQRPSVSDDTGC	FALSE	FALSE	FALSE	0.108089	FALSE	S/T	S/T	0.0245339	0.419	0.217	0.041	0.041
O75676	Ribosomal protein S6 kinase alpha-4	RPS6KA4	CREB1-S119	P16220	CREB1	119	S	EILSRRPSYRKILND	TRUE	TRUE	TRUE	0.964458	FALSE	S/T	S/T	0.97623	0.624	0.418	0.0445	0.173
O75676	Ribosomal protein S6 kinase alpha-4	RPS6KA4	STMN1-S16	P16949	STMN1	16	S	KELEKRASGQAFELI	FALSE	FALSE	FALSE	0.438124	FALSE	S/T	S/T	0.0567435	0.613	0.277	0.041	0.041
O75676	Ribosomal protein S6 kinase alpha-4	RPS6KA4	ATF1-S63	P18846	ATF1	63	S	GILARRPSYRKILKD	FALSE	FALSE	TRUE	0.979549	FALSE	S/T	S/T	0.831237	0.677	0.4	0.041	0.379
O75676	Ribosomal protein S6 kinase alpha-4	RPS6KA4	ATF4-S245	P18848	ATF4	245	S	TRGSPNRSLPSPGVL	FALSE	FALSE	TRUE	0.716419	FALSE	S/T	S/T	0.0915701	0.697	0.439	0.041	0.041
O75676	Ribosomal protein S6 kinase alpha-4	RPS6KA4	ML12A-S19	P19105	ML12A	19	S	KRPQRATSNVFAMFD	FALSE	FALSE	FALSE	0.24861	FALSE	S/T	S/T	0.0299587	0.596	0.084	0.041	0.041
O75676	Ribosomal protein S6 kinase alpha-4	RPS6KA4	ELK1-S383	P19419	ELK1	383	S	IHFWSTLSPIAPRSP	FALSE	FALSE	TRUE	0.546984	FALSE	S/T	S/T	0.00923096	0.644	0.408	0.041	0.041
O75676	Ribosomal protein S6 kinase alpha-4	RPS6KA4	E2AK2-T451	P19525	E2AK2	451	T	KRTRSKGTLRYMSPE	FALSE	FALSE	FALSE	0.406012	TRUE	S/T	S/T	0.000177505	0.845	0.534	0.041	0.041
O75676	Ribosomal protein S6 kinase alpha-4	RPS6KA4	SL9A1-S703	P19634	SL9A1	703	S	MSRARIGSDPLAYEP	FALSE	FALSE	FALSE	0.286827	FALSE	S/T	S/T	0.0468695	0.524	0.25	0.041	0.041
O75676	Ribosomal protein S6 kinase alpha-4	RPS6KA4	FLNA-S2152	P21333	FLNA	2152	S	TRRRRAPSVANVGSH	FALSE	FALSE	TRUE	0.774426	FALSE	S/T	S/T	0.277299	0.557	0.3	0.0905	0.041
O75676	Ribosomal protein S6 kinase alpha-4	RPS6KA4	IF4B-S422	P23588	IF4B	422	S	RERSRTGSESSQTGT	FALSE	FALSE	TRUE	0.694313	FALSE	S/T	S/T	0.320634	0.709	0.329	0.041	0.041
O75676	Ribosomal protein S6 kinase alpha-4	RPS6KA4	IKBA-S32	P25963	IKBA	32	S	LLDDRHDSGLDSMKD	FALSE	FALSE	TRUE	0.580709	FALSE	S/T	S/T	0.0298864	0.848	0.518	0.041	0.041
O75676	Ribosomal protein S6 kinase alpha-4	RPS6KA4	EPHA2-S897	P29317	EPHA2	897	S	RVSIRLPSTSGSEGV	FALSE	FALSE	FALSE	0.322148	TRUE	S/T	S/T	0.272609	0.305	0.342	0.041	0.041
O75676	Ribosomal protein S6 kinase alpha-4	RPS6KA4	MPIP1-S293	P30304	MPIP1	293	S	GSTKRRKSMSGASPK	FALSE	FALSE	FALSE	0.422158	FALSE	S/T	S/T	0.581966	1	0.345	0.041	0.041
O75676	Ribosomal protein S6 kinase alpha-4	RPS6KA4	MPIP1-S295	P30304	MPIP1	295	S	TKRRKSMSGASPKES	FALSE	FALSE	FALSE	0.407025	FALSE	S/T	S/T	0.0270822	1	0.345	0.041	0.041
O75676	Ribosomal protein S6 kinase alpha-4	RPS6KA4	MPIP2-S353	P30305	MPIP2	353	S	VQNKRRRSVTPPEEQ	FALSE	FALSE	TRUE	0.923336	FALSE	S/T	S/T	0.860456	0.882	0.391	0.0685	0.041
O75676	Ribosomal protein S6 kinase alpha-4	RPS6KA4	MPIP2-T355	P30305	MPIP2	355	T	NKRRRSVTPPEEQQE	FALSE	FALSE	TRUE	0.751472	FALSE	S/T	S/T	0.000695866	0.882	0.391	0.0685	0.041
O75676	Ribosomal protein S6 kinase alpha-4	RPS6KA4	MPIP3-S247	P30307	MPIP3	247	S	KVKKKYFSGQGKLRK	FALSE	FALSE	FALSE	0.283826	FALSE	S/T	S/T	0.0146864	0.93	0.306	0.041	0.041
O75676	Ribosomal protein S6 kinase alpha-4	RPS6KA4	FOXN2-S365	P32314	FOXN2	365	S	EDDPLGDSGYASQPC	FALSE	FALSE	FALSE	0.478341	FALSE	S/T	S/T	0.000546139	0.772	0.404	0.041	0.041
O75676	Ribosomal protein S6 kinase alpha-4	RPS6KA4	FOXN2-S369	P32314	FOXN2	369	S	LGDSGYASQPCAKIS	FALSE	FALSE	FALSE	0.434307	FALSE	S/T	S/T	0.00149581	0.772	0.404	0.041	0.041
O75676	Ribosomal protein S6 kinase alpha-4	RPS6KA4	STAT3-S727	P40763	STAT3	727	S	NTIDLPMSPRTLDSL	FALSE	FALSE	FALSE	0.476289	FALSE	S/T	S/T	0.000514543	0.804	0.517	0.041	0.041
O75676	Ribosomal protein S6 kinase alpha-4	RPS6KA4	SL9A3-S663	P48764	SL9A3	663	S	TMRKRLESFKSTKLG	FALSE	FALSE	FALSE	0.263541	FALSE	S/T	S/T	0.153641	0.343	0.076	0.041	0.041
O75676	Ribosomal protein S6 kinase alpha-4	RPS6KA4	UB2R1-T162	P49427	UB2R1	162	T	KGKDREYTDIIRKQV	FALSE	FALSE	TRUE	0.530072	FALSE	S/T	S/T	0.000290908	0.961	0.443	0.169	0.041
O75676	Ribosomal protein S6 kinase alpha-4	RPS6KA4	TSC2-S1798	P49815	TSC2	1798	S	GQRKRLISSVEDFTE	FALSE	FALSE	TRUE	0.910121	FALSE	S/T	S/T	0.306161	0.786	0.332	0.081	0.041
O75676	Ribosomal protein S6 kinase alpha-4	RPS6KA4	GSK3A-S21	P49840	GSK3A	21	S	SGRARTSSFAEPGGG	FALSE	FALSE	TRUE	0.708072	TRUE	S/T	S/T	0.962077	0.658	0.456	0.041	0.041
O75676	Ribosomal protein S6 kinase alpha-4	RPS6KA4	GSK3B-S9	P49841	GSK3B	9	S	SGRPRTTSFAESCKP	FALSE	FALSE	TRUE	0.592189	TRUE	S/T	S/T	0.933283	0.681	0.394	0.048	0.05
O75676	Ribosomal protein S6 kinase alpha-4	RPS6KA4	VASP-T278	P50552	VASP	278	T	LARRRKATQVGEKTP	FALSE	FALSE	FALSE	0.13613	FALSE	S/T	S/T	0.00271329	0.457	0.129	0.041	0.041
O75676	Ribosomal protein S6 kinase alpha-4	RPS6KA4	DAPK1-S289	P53355	DAPK1	289	S	QALSRKASAVNMEKF	FALSE	FALSE	TRUE	0.608474	TRUE	S/T	S/T	0.823329	0.782	0.517	0.041	0.041
O75676	Ribosomal protein S6 kinase alpha-4	RPS6KA4	ATX1-S775	P54253	ATX1	775	S	ATRKRRWSAPESRKL	TRUE	TRUE	TRUE	0.647444	FALSE	S/T	S/T	0.133836	0.94	0.365	0.041	0.041
O75676	Ribosomal protein S6 kinase alpha-4	RPS6KA4	GMFB-T27	P60983	GMFB	27	T	KFRFRKETNNAAIIM	FALSE	FALSE	FALSE	0.427135	FALSE	S/T	S/T	0.000307447	0.825	0.486	0.041	0.041
O75676	Ribosomal protein S6 kinase alpha-4	RPS6KA4	RS6-S235	P62753	RS6	235	S	IAKRRRLSSLRASTS	FALSE	FALSE	TRUE	0.808863	FALSE	S/T	S/T	0.271379	0.668	0.29	0.041	0.157
O75676	Ribosomal protein S6 kinase alpha-4	RPS6KA4	RS6-S236	P62753	RS6	236	S	AKRRRLSSLRASTSK	FALSE	FALSE	TRUE	0.803265	FALSE	S/T	S/T	0.132204	0.668	0.29	0.041	0.157
O75676	Ribosomal protein S6 kinase alpha-4	RPS6KA4	YBOX1-S102	P67809	YBOX1	102	S	NPRKYLRSVGDGETV	FALSE	FALSE	TRUE	0.718589	FALSE	S/T	S/T	0.0659816	0.733	0.418	0.041	0.041
O75676	Ribosomal protein S6 kinase alpha-4	RPS6KA4	TCPB-S260	P78371	TCPB	260	S	GSRVRVDSTAKVAEI	FALSE	FALSE	FALSE	0.403444	FALSE	S/T	S/T	0.115938	0.539	0.243	0.041	0.041
O75676	Ribosomal protein S6 kinase alpha-4	RPS6KA4	TF65-S276	Q04206	TF65	276	S	SMQLRRPSDRELSEP	TRUE	TRUE	TRUE	0.913893	FALSE	S/T	S/T	0.247452	0.803	0.502	0.079	0.041
O75676	Ribosomal protein S6 kinase alpha-4	RPS6KA4	MAD1-S145	Q05195	MAD1	145	S	IERIRMDSIGSTVSS	FALSE	FALSE	TRUE	0.725936	FALSE	S/T	S/T	0.200652	0.836	0.386	0.041	0.041
O75676	Ribosomal protein S6 kinase alpha-4	RPS6KA4	SOS1-S1134	Q07889	SOS1	1134	S	PHGPRSASVSSISLT	FALSE	FALSE	TRUE	0.701651	FALSE	S/T	S/T	0.264369	0.628	0.319	0.041	0.041
O75676	Ribosomal protein S6 kinase alpha-4	RPS6KA4	SOS1-S1161	Q07889	SOS1	1161	S	PPRRRPESAPAESSP	FALSE	FALSE	TRUE	0.581417	FALSE	S/T	S/T	0.0514995	0.628	0.319	0.041	0.041
O75676	Ribosomal protein S6 kinase alpha-4	RPS6KA4	MK07-S496	Q13164	MK07	496	S	SRLRDGPSAPLEAPE	FALSE	FALSE	TRUE	0.886076	TRUE	S/T	S/T	0.0157619	0.983	0.559	0.0685	0.2075
O75676	Ribosomal protein S6 kinase alpha-4	RPS6KA4	CBX3-S93	Q13185	CBX3	93	S	KDGTKRKSLSDSESD	FALSE	FALSE	FALSE	0.48272	FALSE	S/T	S/T	0.0180078	0.568	0.368	0.041	0.041
O75676	Ribosomal protein S6 kinase alpha-4	RPS6KA4	CASP8-T263	Q14790	CASP8	263	T	SIRDRNGTHLDAGAL	FALSE	FALSE	FALSE	0.351872	FALSE	S/T	S/T	0.00205387	0.633	0.363	0.041	0.041
O75676	Ribosomal protein S6 kinase alpha-4	RPS6KA4	NFAC4-S281	Q14934	NFAC4	281	S	SGTPSSASPALSRRG	FALSE	FALSE	TRUE	0.511634	FALSE	S/T	S/T	0.00276458	0.798	0.422	0.041	0.041
O75676	Ribosomal protein S6 kinase alpha-4	RPS6KA4	NFAC4-S285	Q14934	NFAC4	285	S	SSASPALSRRGSLGE	FALSE	FALSE	FALSE	0.472892	FALSE	S/T	S/T	0.000981228	0.798	0.422	0.041	0.041
O75676	Ribosomal protein S6 kinase alpha-4	RPS6KA4	NFAC4-S289	Q14934	NFAC4	289	S	PALSRRGSLGEEGSE	FALSE	FALSE	TRUE	0.81829	FALSE	S/T	S/T	0.485979	0.798	0.422	0.041	0.041
O75676	Ribosomal protein S6 kinase alpha-4	RPS6KA4	NFAC4-S344	Q14934	NFAC4	344	S	QAVALPRSEEPASCN	FALSE	FALSE	FALSE	0.478125	FALSE	S/T	S/T	0.00190998	0.798	0.422	0.041	0.041
O75676	Ribosomal protein S6 kinase alpha-4	RPS6KA4	NFAC4-S676	Q14934	NFAC4	676	S	SNGRRKRSPTQSFRF	FALSE	FALSE	TRUE	0.722997	FALSE	S/T	S/T	0.0638113	0.798	0.422	0.041	0.041
O75676	Ribosomal protein S6 kinase alpha-4	RPS6KA4	PPR3A-S46	Q16821	PPR3A	46	S	PQPSRRGSDSSEDIY	FALSE	FALSE	FALSE	0.376394	FALSE	S/T	S/T	0.151638	0.442	0.212	0.041	0.041
O75676	Ribosomal protein S6 kinase alpha-4	RPS6KA4	PPR3A-S65	Q16821	PPR3A	65	S	SSGTRRVSFADSFGF	FALSE	FALSE	FALSE	0.447626	FALSE	S/T	S/T	0.382993	0.442	0.212	0.041	0.041
O75676	Ribosomal protein S6 kinase alpha-4	RPS6KA4	RHG31-S1106	Q2M1Z3	RHG31	1106	S	KGKNRPSSLNLDPAI	FALSE	FALSE	FALSE	0.371565	FALSE	S/T	S/T	0.0422538	0.584	0.241	0.041	0.041
O75676	Ribosomal protein S6 kinase alpha-4	RPS6KA4	RHG31-S1178	Q2M1Z3	RHG31	1178	S	ALTGRRNSAPVSVSA	FALSE	FALSE	FALSE	0.466112	FALSE	S/T	S/T	0.140028	0.584	0.241	0.041	0.041
O75676	Ribosomal protein S6 kinase alpha-4	RPS6KA4	PDCD4-S76	Q53EL6	PDCD4	76	S	RDSGRGDSVSDSGSD	FALSE	FALSE	TRUE	0.589314	FALSE	S/T	S/T	0.288814	0.957	0.401	0.041	0.041
O75676	Ribosomal protein S6 kinase alpha-4	RPS6KA4	PDCD4-S457	Q53EL6	PDCD4	457	S	RGRKRFVSEGDGGRL	FALSE	FALSE	TRUE	0.655752	FALSE	S/T	S/T	0.699167	0.957	0.401	0.041	0.041
O75676	Ribosomal protein S6 kinase alpha-4	RPS6KA4	LRC8A-S217	Q8IWT6	LRC8A	217	S	PMLQRTKSRIEQGIV	FALSE	FALSE	FALSE	0.263018	FALSE	S/T	S/T	0.28998	0.352	0.143	0.041	0.041
O75676	Ribosomal protein S6 kinase alpha-4	RPS6KA4	KIBRA-S947	Q8IX03	KIBRA	947	S	CRLNRSDSDSSTLSK	FALSE	FALSE	TRUE	0.811656	FALSE	S/T	S/T	0.873199	0.8	0.436	0.041	0.041
O75676	Ribosomal protein S6 kinase alpha-4	RPS6KA4	KIBRA-T929	Q8IX03	KIBRA	929	T	STIIRSKTFSPGPQS	FALSE	FALSE	TRUE	0.528164	FALSE	S/T	S/T	0.00838428	0.8	0.436	0.041	0.041
O75676	Ribosomal protein S6 kinase alpha-4	RPS6KA4	RPTOR-S719	Q8N122	RPTOR	719	S	PCTPRLRSVSSYGNI	FALSE	FALSE	TRUE	0.851689	FALSE	S/T	S/T	0.161908	0.686	0.469	0.069	0.041
O75676	Ribosomal protein S6 kinase alpha-4	RPS6KA4	RPTOR-S721	Q8N122	RPTOR	721	S	TPRLRSVSSYGNIRA	FALSE	FALSE	TRUE	0.858117	FALSE	S/T	S/T	0.0998937	0.686	0.469	0.069	0.041
O75676	Ribosomal protein S6 kinase alpha-4	RPS6KA4	RPTOR-S722	Q8N122	RPTOR	722	S	PRLRSVSSYGNIRAV	FALSE	FALSE	TRUE	0.641093	FALSE	S/T	S/T	0.00194126	0.686	0.469	0.069	0.041
O75676	Ribosomal protein S6 kinase alpha-4	RPS6KA4	DPTOR-S286	Q8TB45	DPTOR	286	S	SSMSSCGSSGYFSSS	FALSE	FALSE	FALSE	0.484921	FALSE	S/T	S/T	0.00465296	0.668	0.384	0.041	0.041
O75676	Ribosomal protein S6 kinase alpha-4	RPS6KA4	DPTOR-S287	Q8TB45	DPTOR	287	S	SMSSCGSSGYFSSSP	FALSE	FALSE	FALSE	0.293962	FALSE	S/T	S/T	0.000735806	1	0.384	0.041	0.041
O75676	Ribosomal protein S6 kinase alpha-4	RPS6KA4	DPTOR-S291	Q8TB45	DPTOR	291	S	CGSSGYFSSSPTLSS	FALSE	FALSE	FALSE	0.246403	FALSE	S/T	S/T	0.00194999	1	0.384	0.041	0.041
O75676	Ribosomal protein S6 kinase alpha-4	RPS6KA4	OSTF1-S202	Q92882	OSTF1	202	S	TDAVRTLSNAEDYLD	FALSE	FALSE	FALSE	0.390557	FALSE	S/T	S/T	0.13952	0.566	0.257	0.041	0.041
O75676	Ribosomal protein S6 kinase alpha-4	RPS6KA4	BAD-S75	Q92934	BAD	75	S	EIRSRHSSYPAGTED	FALSE	FALSE	TRUE	0.549719	FALSE	S/T	S/T	0.0765592	0.737	0.291	0.041	0.041
O75676	Ribosomal protein S6 kinase alpha-4	RPS6KA4	BAD-S99	Q92934	BAD	99	S	PFRGRSRSAPPNLWA	FALSE	FALSE	TRUE	0.560715	FALSE	S/T	S/T	0.0546632	0.737	0.291	0.041	0.041
O75676	Ribosomal protein S6 kinase alpha-4	RPS6KA4	MAGI1-S741	Q96QZ7	MAGI1	741	S	QPLERKDSQNSSQHS	FALSE	FALSE	TRUE	0.721995	FALSE	S/T	S/T	0.800309	0.632	0.3	0.041	0.041
O75676	Ribosomal protein S6 kinase alpha-4	RPS6KA4	CIC-S173	Q96RK0	CIC	173	S	PGKRRTQSLSALPKE	FALSE	FALSE	TRUE	0.81197	FALSE	S/T	S/T	0.513092	0.772	0.339	0.041	0.041
O75676	Ribosomal protein S6 kinase alpha-4	RPS6KA4	CIC-S301	Q96RK0	CIC	301	S	ETRERSMSETGTAAA	FALSE	FALSE	TRUE	0.740044	FALSE	S/T	S/T	0.113381	0.772	0.339	0.041	0.041
O75676	Ribosomal protein S6 kinase alpha-4	RPS6KA4	M3K5-S83	Q99683	M3K5	83	S	ATRGRGSSVGGGSRR	FALSE	FALSE	TRUE	0.57312	TRUE	S/T	S/T	0.677084	0.577	0.52	0.041	0.041
O75676	Ribosomal protein S6 kinase alpha-4	RPS6KA4	M3K5-T1109	Q99683	M3K5	1109	T	DRKIIATTLSKLKLE	FALSE	FALSE	FALSE	0.308549	TRUE	S/T	S/T	0.000122169	0.577	0.52	0.041	0.041
O75676	Ribosomal protein S6 kinase alpha-4	RPS6KA4	M3K5-T1326	Q99683	M3K5	1326	T	VNGADEDTISRFLAE	FALSE	FALSE	FALSE	0.309299	TRUE	S/T	S/T	1.77178e-05	0.577	0.52	0.041	0.041
O75676	Ribosomal protein S6 kinase alpha-4	RPS6KA4	VGLL1-S84	Q99990	VGLL1	84	S	PNQWRYSSPWTKPQP	FALSE	FALSE	TRUE	0.520521	FALSE	S/T	S/T	0.00608153	0.789	0.455	0.041	0.041
O75676	Ribosomal protein S6 kinase alpha-4	RPS6KA4	TINF2-S295	Q9BSI4	TINF2	295	S	FPFRNLGSPTQVISK	FALSE	FALSE	FALSE	0.318219	FALSE	S/T	S/T	5.93174e-06	0.642	0.313	0.041	0.041
O75676	Ribosomal protein S6 kinase alpha-4	RPS6KA4	TINF2-S330	Q9BSI4	TINF2	330	S	ASTGKSKSPCQTLGG	FALSE	FALSE	FALSE	0.396823	FALSE	S/T	S/T	0.00578696	0.642	0.313	0.041	0.041
O75676	Ribosomal protein S6 kinase alpha-4	RPS6KA4	RIOK2-S483	Q9BVS4	RIOK2	483	S	QYRTRTLSITSSGSA	FALSE	FALSE	TRUE	0.547399	TRUE	S/T	S/T	0.212919	0.903	0.411	0.041	0.041
O75676	Ribosomal protein S6 kinase alpha-4	RPS6KA4	WNK1-T60	Q9H4A3	WNK1	60	T	EYRRRRHTMDKDSRG	FALSE	FALSE	FALSE	0.411042	TRUE	S/T	S/T	0.0327231	0.747	0.459	0.041	0.041
O75676	Ribosomal protein S6 kinase alpha-4	RPS6KA4	RANB3-S126	Q9H6Z4	RANB3	126	S	VKRERTSSLTQFPPS	FALSE	FALSE	FALSE	0.400195	FALSE	S/T	S/T	0.308894	0.931	0.064	0.041	0.041
O75676	Ribosomal protein S6 kinase alpha-4	RPS6KA4	SENP2-T369	Q9HC62	SENP2	369	T	TDDLLELTEDMEKEI	FALSE	FALSE	FALSE	0.413869	FALSE	S/T	S/T	3.22971e-06	0.89	0.412	0.041	0.041
O75676	Ribosomal protein S6 kinase alpha-4	RPS6KA4	TE2IP-S205	Q9NYB0	TE2IP	205	S	GDAPVSPSSQKLKRK	FALSE	FALSE	FALSE	0.427233	FALSE	S/T	S/T	0.00456314	0.849	0.524	0.041	0.041
O75676	Ribosomal protein S6 kinase alpha-4	RPS6KA4	RRN3-S649	Q9NYV6	RRN3	649	S	PVLYMQPSPL_____	FALSE	FALSE	FALSE	0.192106	FALSE	S/T	S/T	0.00191474	0.785	0.278	0.041	0.041
O75676	Ribosomal protein S6 kinase alpha-4	RPS6KA4	TRMB-S27	Q9UBP6	TRMB	27	S	YYRQRAHSNPMADHT	FALSE	FALSE	FALSE	0.438313	FALSE	S/T	S/T	0.280848	0.894	0.218	0.041	0.041
O75676	Ribosomal protein S6 kinase alpha-4	RPS6KA4	TBX21-S503	Q9UL17	TBX21	503	S	DSKRRRVSPYPSSGD	FALSE	FALSE	TRUE	0.722548	FALSE	S/T	S/T	0.10889	0.627	0.452	0.041	0.041
O75676	Ribosomal protein S6 kinase alpha-4	RPS6KA4	TBX21-S507	Q9UL17	TBX21	507	S	RRVSPYPSSGDSSSP	FALSE	FALSE	FALSE	0.457479	FALSE	S/T	S/T	0.00547642	0.627	0.452	0.041	0.041
O75676	Ribosomal protein S6 kinase alpha-4	RPS6KA4	NDRG2-S332	Q9UN36	NDRG2	332	S	LSRSRTASLTSAASV	FALSE	FALSE	TRUE	0.817152	FALSE	S/T	S/T	0.43172	0.796	0.394	0.041	0.041
O75676	Ribosomal protein S6 kinase alpha-4	RPS6KA4	NDRG2-S350	Q9UN36	NDRG2	350	S	RSRSRTLSQSSESGT	FALSE	FALSE	TRUE	0.820009	FALSE	S/T	S/T	0.487836	0.796	0.394	0.041	0.041
O75676	Ribosomal protein S6 kinase alpha-4	RPS6KA4	CHSP1-S52	Q9Y2V2	CHSP1	52	S	TRRTRTFSATVRASQ	FALSE	FALSE	TRUE	0.708215	FALSE	S/T	S/T	0.229777	0.714	0.353	0.041	0.041
O75676	Ribosomal protein S6 kinase alpha-4	RPS6KA4	KDM3A-S264	Q9Y4C1	KDM3A	264	S	IGAVKRKSSENNGTL	FALSE	FALSE	TRUE	0.547276	FALSE	S/T	S/T	0.0336293	0.855	0.533	0.041	0.041
P51812	Ribosomal protein S6 kinase alpha-3	RPS6KA3	FLNA-S2152	P21333	FLNA	2152	S	TRRRRAPSVANVGSH	FALSE	FALSE	TRUE	0.895812	FALSE	S/T	S/T	0.903001	0.551	0.414	0.051	0.041
P51812	Ribosomal protein S6 kinase alpha-3	RPS6KA3	IF4B-S422	P23588	IF4B	422	S	RERSRTGSESSQTGT	FALSE	FALSE	TRUE	0.742479	FALSE	S/T	S/T	0.991326	0.696	0.295	0.041	0.041
P51812	Ribosomal protein S6 kinase alpha-3	RPS6KA3	IKBA-S32	P25963	IKBA	32	S	LLDDRHDSGLDSMKD	TRUE	TRUE	TRUE	0.953135	FALSE	S/T	S/T	0.0368963	0.794	0.563	0.041	0.379
P51812	Ribosomal protein S6 kinase alpha-3	RPS6KA3	EPHA2-S897	P29317	EPHA2	897	S	RVSIRLPSTSGSEGV	TRUE	TRUE	TRUE	0.526758	TRUE	S/T	S/T	0.896717	0.3	0.426	0.041	0.041
P51812	Ribosomal protein S6 kinase alpha-3	RPS6KA3	MPIP1-S293	P30304	MPIP1	293	S	GSTKRRKSMSGASPK	FALSE	FALSE	TRUE	0.912868	FALSE	S/T	S/T	0.215758	0.932	0.362	0.051	0.041
P51812	Ribosomal protein S6 kinase alpha-3	RPS6KA3	MPIP1-S295	P30304	MPIP1	295	S	TKRRKSMSGASPKES	FALSE	FALSE	TRUE	0.85247	FALSE	S/T	S/T	0.0711747	0.932	0.362	0.051	0.041
P51812	Ribosomal protein S6 kinase alpha-3	RPS6KA3	MPIP2-S353	P30305	MPIP2	353	S	VQNKRRRSVTPPEEQ	FALSE	FALSE	TRUE	0.932585	FALSE	S/T	S/T	0.907552	0.836	0.385	0.051	0.041
P51812	Ribosomal protein S6 kinase alpha-3	RPS6KA3	MPIP2-T355	P30305	MPIP2	355	T	NKRRRSVTPPEEQQE	FALSE	FALSE	TRUE	0.656925	FALSE	S/T	S/T	1.75029e-06	0.836	0.385	0.051	0.041
P51812	Ribosomal protein S6 kinase alpha-3	RPS6KA3	MPIP3-S247	P30307	MPIP3	247	S	KVKKKYFSGQGKLRK	FALSE	FALSE	TRUE	0.553048	FALSE	S/T	S/T	0.00394592	0.881	0.31	0.051	0.041
P51812	Ribosomal protein S6 kinase alpha-3	RPS6KA3	FOXN2-S365	P32314	FOXN2	365	S	EDDPLGDSGYASQPC	TRUE	TRUE	TRUE	0.691251	FALSE	S/T	S/T	0.091933	0.685	0.356	0.041	0.041
P51812	Ribosomal protein S6 kinase alpha-3	RPS6KA3	FOXN2-S369	P32314	FOXN2	369	S	LGDSGYASQPCAKIS	TRUE	TRUE	TRUE	0.740999	FALSE	S/T	S/T	0.112464	0.685	0.356	0.041	0.041
P51812	Ribosomal protein S6 kinase alpha-3	RPS6KA3	STAT3-S727	P40763	STAT3	727	S	NTIDLPMSPRTLDSL	TRUE	TRUE	FALSE	0.394593	FALSE	S/T	S/T	1.9826e-05	0.747	0.5	0.041	0.041
P51812	Ribosomal protein S6 kinase alpha-3	RPS6KA3	SL9A3-S663	P48764	SL9A3	663	S	TMRKRLESFKSTKLG	TRUE	TRUE	FALSE	0.324289	FALSE	S/T	S/T	0.182677	0.333	0.126	0.041	0.041
P51812	Ribosomal protein S6 kinase alpha-3	RPS6KA3	UB2R1-T162	P49427	UB2R1	162	T	KGKDREYTDIIRKQV	FALSE	FALSE	FALSE	0.353679	FALSE	S/T	S/T	5.88645e-05	0.894	0.389	0.041	0.041
P51812	Ribosomal protein S6 kinase alpha-3	RPS6KA3	TSC2-S1798	P49815	TSC2	1798	S	GQRKRLISSVEDFTE	FALSE	FALSE	TRUE	0.901267	FALSE	S/T	S/T	0.917098	0.727	0.455	0.048	0.041
P51812	Ribosomal protein S6 kinase alpha-3	RPS6KA3	GSK3A-S21	P49840	GSK3A	21	S	SGRARTSSFAEPGGG	TRUE	TRUE	TRUE	0.723327	TRUE	S/T	S/T	0.705351	0.613	0.475	0.048	0.05
P51812	Ribosomal protein S6 kinase alpha-3	RPS6KA3	GSK3B-S9	P49841	GSK3B	9	S	SGRPRTTSFAESCKP	TRUE	TRUE	TRUE	0.759051	TRUE	S/T	S/T	0.777611	0.646	0.475	0.0515	0.05
P51812	Ribosomal protein S6 kinase alpha-3	RPS6KA3	VASP-T278	P50552	VASP	278	T	LARRRKATQVGEKTP	FALSE	FALSE	FALSE	0.157978	FALSE	S/T	S/T	0.00136368	0.47	0.199	0.041	0.041
P51812	Ribosomal protein S6 kinase alpha-3	RPS6KA3	DAPK1-S289	P53355	DAPK1	289	S	QALSRKASAVNMEKF	TRUE	TRUE	TRUE	0.666317	TRUE	S/T	S/T	0.879321	0.707	0.576	0.041	0.041
P51812	Ribosomal protein S6 kinase alpha-3	RPS6KA3	ATX1-S775	P54253	ATX1	775	S	ATRKRRWSAPESRKL	FALSE	FALSE	TRUE	0.725399	FALSE	S/T	S/T	0.105313	0.913	0.416	0.041	0.041
P51812	Ribosomal protein S6 kinase alpha-3	RPS6KA3	GMFB-T27	P60983	GMFB	27	T	KFRFRKETNNAAIIM	FALSE	FALSE	FALSE	0.361333	FALSE	S/T	S/T	0.000653949	0.591	0.526	0.041	0.041
P51812	Ribosomal protein S6 kinase alpha-3	RPS6KA3	RS6-S235	P62753	RS6	235	S	IAKRRRLSSLRASTS	TRUE	TRUE	TRUE	0.911392	FALSE	S/T	S/T	0.283524	0.664	0.469	0.041	0.171
P51812	Ribosomal protein S6 kinase alpha-3	RPS6KA3	RS6-S236	P62753	RS6	236	S	AKRRRLSSLRASTSK	TRUE	TRUE	TRUE	0.93966	FALSE	S/T	S/T	0.565345	0.664	0.469	0.041	0.171
P51812	Ribosomal protein S6 kinase alpha-3	RPS6KA3	YBOX1-S102	P67809	YBOX1	102	S	NPRKYLRSVGDGETV	TRUE	TRUE	TRUE	0.98966	FALSE	S/T	S/T	0.719806	0.66	0.466	0.055	0.379
P51812	Ribosomal protein S6 kinase alpha-3	RPS6KA3	TCPB-S260	P78371	TCPB	260	S	GSRVRVDSTAKVAEI	FALSE	FALSE	FALSE	0.48187	FALSE	S/T	S/T	0.141764	0.547	0.281	0.041	0.041
P51812	Ribosomal protein S6 kinase alpha-3	RPS6KA3	TF65-S276	Q04206	TF65	276	S	SMQLRRPSDRELSEP	TRUE	TRUE	TRUE	0.753882	FALSE	S/T	S/T	0.145406	0.744	0.514	0.041	0.041
P51812	Ribosomal protein S6 kinase alpha-3	RPS6KA3	MAD1-S145	Q05195	MAD1	145	S	IERIRMDSIGSTVSS	FALSE	FALSE	TRUE	0.863749	FALSE	S/T	S/T	0.785903	0.842	0.28	0.051	0.041
P51812	Ribosomal protein S6 kinase alpha-3	RPS6KA3	SOS1-S1134	Q07889	SOS1	1134	S	PHGPRSASVSSISLT	FALSE	FALSE	TRUE	0.804427	FALSE	S/T	S/T	0.958662	0.617	0.491	0.041	0.041
P51812	Ribosomal protein S6 kinase alpha-3	RPS6KA3	SOS1-S1161	Q07889	SOS1	1161	S	PPRRRPESAPAESSP	FALSE	FALSE	TRUE	0.763093	FALSE	S/T	S/T	0.422266	0.617	0.491	0.041	0.041
P51812	Ribosomal protein S6 kinase alpha-3	RPS6KA3	MK07-S496	Q13164	MK07	496	S	SRLRDGPSAPLEAPE	FALSE	FALSE	TRUE	0.941115	TRUE	S/T	S/T	0.047806	0.923	0.584	0.051	0.2075
P51812	Ribosomal protein S6 kinase alpha-3	RPS6KA3	CBX3-S93	Q13185	CBX3	93	S	KDGTKRKSLSDSESD	FALSE	FALSE	TRUE	0.679721	FALSE	S/T	S/T	0.454784	0.538	0.33	0.041	0.041
P51812	Ribosomal protein S6 kinase alpha-3	RPS6KA3	CASP8-T263	Q14790	CASP8	263	T	SIRDRNGTHLDAGAL	TRUE	TRUE	FALSE	0.356788	FALSE	S/T	S/T	1.45763e-05	0.636	0.523	0.041	0.041
P51812	Ribosomal protein S6 kinase alpha-3	RPS6KA3	NFAC4-S281	Q14934	NFAC4	281	S	SGTPSSASPALSRRG	TRUE	TRUE	TRUE	0.735917	FALSE	S/T	S/T	0.000758003	0.731	0.461	0.045	0.041
P51812	Ribosomal protein S6 kinase alpha-3	RPS6KA3	NFAC4-S285	Q14934	NFAC4	285	S	SSASPALSRRGSLGE	TRUE	TRUE	TRUE	0.752957	FALSE	S/T	S/T	0.000522324	0.731	0.461	0.045	0.041
P51812	Ribosomal protein S6 kinase alpha-3	RPS6KA3	NFAC4-S289	Q14934	NFAC4	289	S	PALSRRGSLGEEGSE	TRUE	TRUE	TRUE	0.941558	FALSE	S/T	S/T	0.851726	0.731	0.461	0.045	0.041
P51812	Ribosomal protein S6 kinase alpha-3	RPS6KA3	NFAC4-S344	Q14934	NFAC4	344	S	QAVALPRSEEPASCN	TRUE	TRUE	TRUE	0.713252	FALSE	S/T	S/T	0.00473489	0.731	0.461	0.045	0.041
P51812	Ribosomal protein S6 kinase alpha-3	RPS6KA3	NFAC4-S676	Q14934	NFAC4	676	S	SNGRRKRSPTQSFRF	TRUE	TRUE	TRUE	0.805439	FALSE	S/T	S/T	0.0124123	0.731	0.461	0.045	0.041
P51812	Ribosomal protein S6 kinase alpha-3	RPS6KA3	PPR3A-S46	Q16821	PPR3A	46	S	PQPSRRGSDSSEDIY	TRUE	TRUE	FALSE	0.442463	FALSE	S/T	S/T	0.873677	0.435	0.161	0.041	0.041
P51812	Ribosomal protein S6 kinase alpha-3	RPS6KA3	PPR3A-S65	Q16821	PPR3A	65	S	SSGTRRVSFADSFGF	TRUE	TRUE	FALSE	0.271859	FALSE	S/T	S/T	0.19122	0.435	0.161	0.041	0.041
P51812	Ribosomal protein S6 kinase alpha-3	RPS6KA3	RHG31-S1106	Q2M1Z3	RHG31	1106	S	KGKNRPSSLNLDPAI	FALSE	FALSE	TRUE	0.590718	FALSE	S/T	S/T	0.239874	0.572	0.319	0.041	0.041
P51812	Ribosomal protein S6 kinase alpha-3	RPS6KA3	RHG31-S1178	Q2M1Z3	RHG31	1178	S	ALTGRRNSAPVSVSA	FALSE	FALSE	TRUE	0.566342	FALSE	S/T	S/T	0.152121	0.572	0.319	0.041	0.041
P51812	Ribosomal protein S6 kinase alpha-3	RPS6KA3	PDCD4-S76	Q53EL6	PDCD4	76	S	RDSGRGDSVSDSGSD	FALSE	FALSE	TRUE	0.809012	FALSE	S/T	S/T	0.940726	0.859	0.522	0.041	0.041
P51812	Ribosomal protein S6 kinase alpha-3	RPS6KA3	PDCD4-S457	Q53EL6	PDCD4	457	S	RGRKRFVSEGDGGRL	FALSE	FALSE	TRUE	0.797724	FALSE	S/T	S/T	0.476017	0.859	0.522	0.041	0.041
P51812	Ribosomal protein S6 kinase alpha-3	RPS6KA3	LRC8A-S217	Q8IWT6	LRC8A	217	S	PMLQRTKSRIEQGIV	FALSE	FALSE	FALSE	0.318096	FALSE	S/T	S/T	0.193055	0.343	0.21	0.041	0.041
P51812	Ribosomal protein S6 kinase alpha-3	RPS6KA3	KIBRA-S947	Q8IX03	KIBRA	947	S	CRLNRSDSDSSTLSK	TRUE	TRUE	TRUE	0.809162	FALSE	S/T	S/T	0.389501	0.732	0.462	0.041	0.041
P51812	Ribosomal protein S6 kinase alpha-3	RPS6KA3	KIBRA-T929	Q8IX03	KIBRA	929	T	STIIRSKTFSPGPQS	TRUE	TRUE	FALSE	0.431917	FALSE	S/T	S/T	0.000125936	0.732	0.462	0.041	0.041
P51812	Ribosomal protein S6 kinase alpha-3	RPS6KA3	RPTOR-S719	Q8N122	RPTOR	719	S	PCTPRLRSVSSYGNI	FALSE	FALSE	TRUE	0.902277	FALSE	S/T	S/T	0.910183	0.691	0.481	0.052	0.041
P51812	Ribosomal protein S6 kinase alpha-3	RPS6KA3	RPTOR-S721	Q8N122	RPTOR	721	S	TPRLRSVSSYGNIRA	FALSE	FALSE	TRUE	0.884794	FALSE	S/T	S/T	0.259691	0.691	0.481	0.052	0.041
P51812	Ribosomal protein S6 kinase alpha-3	RPS6KA3	RPTOR-S722	Q8N122	RPTOR	722	S	PRLRSVSSYGNIRAV	FALSE	FALSE	TRUE	0.885706	FALSE	S/T	S/T	0.141135	0.691	0.481	0.052	0.041
P51812	Ribosomal protein S6 kinase alpha-3	RPS6KA3	DPTOR-S286	Q8TB45	DPTOR	286	S	SSMSSCGSSGYFSSS	FALSE	FALSE	TRUE	0.67836	FALSE	S/T	S/T	0.0648046	0.65	0.409	0.041	0.041
P51812	Ribosomal protein S6 kinase alpha-3	RPS6KA3	DPTOR-S287	Q8TB45	DPTOR	287	S	SMSSCGSSGYFSSSP	FALSE	FALSE	TRUE	0.557034	FALSE	S/T	S/T	0.00895884	0.668	0.409	0.041	0.041
P51812	Ribosomal protein S6 kinase alpha-3	RPS6KA3	DPTOR-S291	Q8TB45	DPTOR	291	S	CGSSGYFSSSPTLSS	FALSE	FALSE	TRUE	0.686521	FALSE	S/T	S/T	0.0420609	0.672	0.409	0.041	0.041
P51812	Ribosomal protein S6 kinase alpha-3	RPS6KA3	OSTF1-S202	Q92882	OSTF1	202	S	TDAVRTLSNAEDYLD	FALSE	FALSE	TRUE	0.684248	FALSE	S/T	S/T	0.393036	0.551	0.383	0.041	0.041
P51812	Ribosomal protein S6 kinase alpha-3	RPS6KA3	BAD-S75	Q92934	BAD	75	S	EIRSRHSSYPAGTED	TRUE	TRUE	TRUE	0.978208	FALSE	S/T	S/T	0.578653	0.689	0.423	0.041	0.21
P51812	Ribosomal protein S6 kinase alpha-3	RPS6KA3	BAD-S99	Q92934	BAD	99	S	PFRGRSRSAPPNLWA	TRUE	TRUE	TRUE	0.955118	FALSE	S/T	S/T	0.0856295	0.689	0.423	0.041	0.21
P51812	Ribosomal protein S6 kinase alpha-3	RPS6KA3	MAGI1-S741	Q96QZ7	MAGI1	741	S	QPLERKDSQNSSQHS	FALSE	FALSE	TRUE	0.964757	FALSE	S/T	S/T	0.461256	0.67	0.424	0.041	0.173
P51812	Ribosomal protein S6 kinase alpha-3	RPS6KA3	CIC-S173	Q96RK0	CIC	173	S	PGKRRTQSLSALPKE	TRUE	TRUE	TRUE	0.814594	FALSE	S/T	S/T	0.924515	0.685	0.355	0.041	0.041
P51812	Ribosomal protein S6 kinase alpha-3	RPS6KA3	CIC-S301	Q96RK0	CIC	301	S	ETRERSMSETGTAAA	FALSE	FALSE	TRUE	0.814086	FALSE	S/T	S/T	0.758398	0.685	0.355	0.041	0.041
P51812	Ribosomal protein S6 kinase alpha-3	RPS6KA3	M3K5-S83	Q99683	M3K5	83	S	ATRGRGSSVGGGSRR	TRUE	TRUE	TRUE	0.657096	TRUE	S/T	S/T	0.947601	0.564	0.524	0.041	0.041
P51812	Ribosomal protein S6 kinase alpha-3	RPS6KA3	M3K5-T1109	Q99683	M3K5	1109	T	DRKIIATTLSKLKLE	TRUE	TRUE	FALSE	0.455826	TRUE	S/T	S/T	8.96441e-05	0.564	0.524	0.041	0.041
P51812	Ribosomal protein S6 kinase alpha-3	RPS6KA3	M3K5-T1326	Q99683	M3K5	1326	T	VNGADEDTISRFLAE	TRUE	TRUE	FALSE	0.443965	TRUE	S/T	S/T	2.06607e-05	0.564	0.524	0.041	0.041
P51812	Ribosomal protein S6 kinase alpha-3	RPS6KA3	VGLL1-S84	Q99990	VGLL1	84	S	PNQWRYSSPWTKPQP	TRUE	TRUE	FALSE	0.36702	FALSE	S/T	S/T	0.0011063	0.699	0.339	0.041	0.041
P51812	Ribosomal protein S6 kinase alpha-3	RPS6KA3	TINF2-S295	Q9BSI4	TINF2	295	S	FPFRNLGSPTQVISK	TRUE	TRUE	FALSE	0.232581	FALSE	S/T	S/T	0.000440273	0.642	0.269	0.041	0.041
P51812	Ribosomal protein S6 kinase alpha-3	RPS6KA3	TINF2-S330	Q9BSI4	TINF2	330	S	ASTGKSKSPCQTLGG	TRUE	TRUE	FALSE	0.259822	FALSE	S/T	S/T	0.00106305	0.642	0.269	0.041	0.041
P51812	Ribosomal protein S6 kinase alpha-3	RPS6KA3	RIOK2-S483	Q9BVS4	RIOK2	483	S	QYRTRTLSITSSGSA	TRUE	TRUE	TRUE	0.628642	TRUE	S/T	S/T	0.934802	0.843	0.361	0.041	0.041
P51812	Ribosomal protein S6 kinase alpha-3	RPS6KA3	WNK1-T60	Q9H4A3	WNK1	60	T	EYRRRRHTMDKDSRG	FALSE	FALSE	FALSE	0.25603	TRUE	S/T	S/T	8.06033e-05	0.732	0.458	0.041	0.041
P51812	Ribosomal protein S6 kinase alpha-3	RPS6KA3	RANB3-S126	Q9H6Z4	RANB3	126	S	VKRERTSSLTQFPPS	TRUE	TRUE	TRUE	0.539123	FALSE	S/T	S/T	0.71875	0.843	0.073	0.041	0.041
P51812	Ribosomal protein S6 kinase alpha-3	RPS6KA3	SENP2-T369	Q9HC62	SENP2	369	T	TDDLLELTEDMEKEI	FALSE	FALSE	FALSE	0.470626	FALSE	S/T	S/T	1.19976e-06	0.805	0.42	0.041	0.041
P51812	Ribosomal protein S6 kinase alpha-3	RPS6KA3	TE2IP-S205	Q9NYB0	TE2IP	205	S	GDAPVSPSSQKLKRK	FALSE	FALSE	TRUE	0.592961	FALSE	S/T	S/T	0.0289509	0.793	0.399	0.041	0.041
P51812	Ribosomal protein S6 kinase alpha-3	RPS6KA3	RRN3-S649	Q9NYV6	RRN3	649	S	PVLYMQPSPL_____	TRUE	TRUE	FALSE	0.259543	FALSE	S/T	S/T	3.91935e-06	0.776	0.267	0.041	0.041
P51812	Ribosomal protein S6 kinase alpha-3	RPS6KA3	TRMB-S27	Q9UBP6	TRMB	27	S	YYRQRAHSNPMADHT	FALSE	FALSE	FALSE	0.409008	FALSE	S/T	S/T	0.36673	0.886	0.152	0.041	0.041
P51812	Ribosomal protein S6 kinase alpha-3	RPS6KA3	TBX21-S503	Q9UL17	TBX21	503	S	DSKRRRVSPYPSSGD	TRUE	TRUE	TRUE	0.513031	FALSE	S/T	S/T	0.0313412	0.513	0.443	0.041	0.041
P51812	Ribosomal protein S6 kinase alpha-3	RPS6KA3	TBX21-S507	Q9UL17	TBX21	507	S	RRVSPYPSSGDSSSP	TRUE	TRUE	TRUE	0.632323	FALSE	S/T	S/T	0.0726844	0.513	0.443	0.041	0.041
P51812	Ribosomal protein S6 kinase alpha-3	RPS6KA3	NDRG2-S332	Q9UN36	NDRG2	332	S	LSRSRTASLTSAASV	FALSE	FALSE	TRUE	0.809409	FALSE	S/T	S/T	0.827112	0.725	0.451	0.041	0.041
P51812	Ribosomal protein S6 kinase alpha-3	RPS6KA3	NDRG2-S350	Q9UN36	NDRG2	350	S	RSRSRTLSQSSESGT	FALSE	FALSE	TRUE	0.811511	FALSE	S/T	S/T	0.9291	0.725	0.451	0.041	0.041
P51812	Ribosomal protein S6 kinase alpha-3	RPS6KA3	CHSP1-S52	Q9Y2V2	CHSP1	52	S	TRRTRTFSATVRASQ	FALSE	FALSE	TRUE	0.814457	FALSE	S/T	S/T	0.544476	0.716	0.387	0.041	0.041
P51812	Ribosomal protein S6 kinase alpha-3	RPS6KA3	KDM3A-S264	Q9Y4C1	KDM3A	264	S	IGAVKRKSSENNGTL	FALSE	FALSE	TRUE	0.692173	FALSE	S/T	S/T	0.0587155	0.807	0.463	0.041	0.041
Q9UK32	Ribosomal protein S6 kinase alpha-6	RPS6KA6	EF2K-S366	O00418	EF2K	366	S	SPQVRTLSGSRPPLL	FALSE	FALSE	FALSE	0.278972	TRUE	S/T	S/T	0.0471957	0.607	0.303	0.041	0.041
Q9UK32	Ribosomal protein S6 kinase alpha-6	RPS6KA6	KCNK3-S393	O14649	KCNK3	393	S	GLMKRRSSV______	FALSE	FALSE	FALSE	0.495577	FALSE	S/T	S/T	0.777555	0.274	0.284	0.041	0.041
Q9UK32	Ribosomal protein S6 kinase alpha-6	RPS6KA6	APAF-S268	O14727	APAF	268	S	LLTTRDKSVTDSVMG	FALSE	FALSE	TRUE	0.631494	FALSE	S/T	S/T	0.0611913	0.63	0.368	0.041	0.041
Q9UK32	Ribosomal protein S6 kinase alpha-6	RPS6KA6	APAF-S357	O14727	APAF	357	S	FKRIRKSSSYDYEAL	FALSE	FALSE	TRUE	0.779832	FALSE	S/T	S/T	0.937393	0.63	0.368	0.041	0.041
Q9UK32	Ribosomal protein S6 kinase alpha-6	RPS6KA6	NHRF1-T156	O14745	NHRF1	156	T	ELRPRLCTMKKGPSG	FALSE	FALSE	FALSE	0.127423	FALSE	S/T	S/T	8.13333e-06	0.457	0.318	0.041	0.041
Q9UK32	Ribosomal protein S6 kinase alpha-6	RPS6KA6	CHK1-S280	O14757	CHK1	280	S	AKRPRVTSGGVSESP	FALSE	FALSE	TRUE	0.601965	TRUE	S/T	S/T	0.103938	0.74	0.42	0.041	0.041
Q9UK32	Ribosomal protein S6 kinase alpha-6	RPS6KA6	TBCD4-S318	O60343	TBCD4	318	S	EFRSRCSSVTGVQRR	FALSE	FALSE	FALSE	0.41056	FALSE	S/T	S/T	0.695179	0.606	0.159	0.041	0.041
Q9UK32	Ribosomal protein S6 kinase alpha-6	RPS6KA6	TBCD4-S341	O60343	TBCD4	341	S	QPRRRHASAPSHVQP	FALSE	FALSE	FALSE	0.373444	FALSE	S/T	S/T	0.41625	0.606	0.159	0.041	0.041
Q9UK32	Ribosomal protein S6 kinase alpha-6	RPS6KA6	TBCD4-S570	O60343	TBCD4	570	S	AKRSLTSSLENIFSR	FALSE	FALSE	FALSE	0.2705	FALSE	S/T	S/T	0.038761	0.606	0.159	0.041	0.041
Q9UK32	Ribosomal protein S6 kinase alpha-6	RPS6KA6	TBCD4-S588	O60343	TBCD4	588	S	RMRGRLGSVDSFERS	FALSE	FALSE	FALSE	0.461437	FALSE	S/T	S/T	0.975407	0.606	0.159	0.041	0.041
Q9UK32	Ribosomal protein S6 kinase alpha-6	RPS6KA6	TBCD4-S666	O60343	TBCD4	666	S	GRAQGVRSPLLRQSS	FALSE	FALSE	FALSE	0.095008	FALSE	S/T	S/T	4.06587e-05	0.606	0.159	0.041	0.041
Q9UK32	Ribosomal protein S6 kinase alpha-6	RPS6KA6	TBCD4-S751	O60343	TBCD4	751	S	EGRKRTSSTCSNESL	FALSE	FALSE	FALSE	0.456774	FALSE	S/T	S/T	0.878185	0.606	0.159	0.041	0.041
Q9UK32	Ribosomal protein S6 kinase alpha-6	RPS6KA6	TBCD4-T568	O60343	TBCD4	568	T	NKAKRSLTSSLENIF	FALSE	FALSE	FALSE	0.0819938	FALSE	S/T	S/T	0.000146676	0.606	0.159	0.041	0.041
Q9UK32	Ribosomal protein S6 kinase alpha-6	RPS6KA6	TBCD4-T642	O60343	TBCD4	642	T	QFRRRAHTFSHPPSS	FALSE	FALSE	FALSE	0.0801497	FALSE	S/T	S/T	0.000666608	0.606	0.159	0.041	0.041
Q9UK32	Ribosomal protein S6 kinase alpha-6	RPS6KA6	MITF-9-S409	O75030-9	MITF-9	409	S	KTSSRRSSMSMEETE	FALSE	FALSE	TRUE	0.50889	FALSE	S/T	S/T	0.245054	0.772	0.261	0.041	0.041
Q9UK32	Ribosomal protein S6 kinase alpha-6	RPS6KA6	UBR5-S1227	O95071	UBR5	1227	S	DCKLKRTSPTAYCDC	FALSE	FALSE	FALSE	0.449294	FALSE	S/T	S/T	0.00229767	0.774	0.313	0.041	0.041
Q9UK32	Ribosomal protein S6 kinase alpha-6	RPS6KA6	UBR5-S2483	O95071	UBR5	2483	S	ENRKRHGSSRSVVDM	FALSE	FALSE	TRUE	0.77553	FALSE	S/T	S/T	0.389599	0.774	0.313	0.041	0.041
Q9UK32	Ribosomal protein S6 kinase alpha-6	RPS6KA6	UBR5-T637	O95071	UBR5	637	T	PYKRRRSTPAPKEEE	FALSE	FALSE	FALSE	0.289827	FALSE	S/T	S/T	1.38439e-05	0.774	0.313	0.041	0.041
Q9UK32	Ribosomal protein S6 kinase alpha-6	RPS6KA6	FOS-S362	P01100	FOS	362	S	AAAHRKGSSSNEPSS	FALSE	FALSE	TRUE	0.855932	FALSE	S/T	S/T	0.759532	0.699	0.318	0.041	0.0465
Q9UK32	Ribosomal protein S6 kinase alpha-6	RPS6KA6	ESR1-S167	P03372	ESR1	167	S	GGRERLASTNDKGSM	FALSE	FALSE	TRUE	0.791342	FALSE	S/T	S/T	0.542072	0.678	0.353	0.041	0.041
Q9UK32	Ribosomal protein S6 kinase alpha-6	RPS6KA6	IF2A-S52	P05198	IF2A	52	S	MILLSELSRRRIRSI	FALSE	FALSE	FALSE	0.277781	FALSE	S/T	S/T	7.05312e-05	0.619	0.337	0.041	0.041
Q9UK32	Ribosomal protein S6 kinase alpha-6	RPS6KA6	TY3H-S71	P07101	TY3H	71	S	RFIGRRQSLIEDARK	FALSE	FALSE	TRUE	0.52814	FALSE	S/T	S/T	0.464832	0.63	0.232	0.041	0.041
Q9UK32	Ribosomal protein S6 kinase alpha-6	RPS6KA6	TY3H-2-S67	P07101-2	TY3H-2	67	S	RFIGRRQSLIEDARK	FALSE	FALSE	TRUE	0.544015	FALSE	S/T	S/T	0.283661	0.63	0.232	0.041	0.041
Q9UK32	Ribosomal protein S6 kinase alpha-6	RPS6KA6	TY3H-3-S40	P07101-3	TY3H-3	40	S	RFIGRRQSLIEDARK	FALSE	FALSE	TRUE	0.544015	FALSE	S/T	S/T	0.283661	0.63	0.232	0.041	0.041
Q9UK32	Ribosomal protein S6 kinase alpha-6	RPS6KA6	TY3H-4-S44	P07101-4	TY3H-4	44	S	RFIGRRQSLIEDARK	FALSE	FALSE	TRUE	0.544015	FALSE	S/T	S/T	0.283661	0.63	0.232	0.041	0.041
Q9UK32	Ribosomal protein S6 kinase alpha-6	RPS6KA6	RARA-S369	P10276	RARA	369	S	YVRKRRPSRPHMFPK	FALSE	FALSE	TRUE	0.808239	FALSE	S/T	S/T	0.407448	0.803	0.381	0.041	0.041
Q9UK32	Ribosomal protein S6 kinase alpha-6	RPS6KA6	FGFR1-S789	P11362	FGFR1	789	S	DTRSSTCSSGEDSVF	FALSE	FALSE	TRUE	0.57059	TRUE	S/T	S/T	0.190445	0.599	0.496	0.041	0.041
Q9UK32	Ribosomal protein S6 kinase alpha-6	RPS6KA6	SRF-S103	P11831	SRF	103	S	RGLKRSLSEMEIGMV	FALSE	FALSE	FALSE	0.3055	FALSE	S/T	S/T	0.0233158	0.858	0.294	0.041	0.041
Q9UK32	Ribosomal protein S6 kinase alpha-6	RPS6KA6	PLSL-S5	P13796	PLSL	5	S	___MARGSVSDEEMM	FALSE	FALSE	TRUE	0.691268	FALSE	S/T	S/T	0.590242	0.519	0.336	0.041	0.041
Q9UK32	Ribosomal protein S6 kinase alpha-6	RPS6KA6	ITB4-S1364	P16144	ITB4	1364	S	PSGSQRPSVSDDTGC	FALSE	FALSE	TRUE	0.629684	FALSE	S/T	S/T	0.819248	0.475	0.321	0.041	0.041
Q9UK32	Ribosomal protein S6 kinase alpha-6	RPS6KA6	CREB1-S119	P16220	CREB1	119	S	EILSRRPSYRKILND	FALSE	FALSE	TRUE	0.770879	FALSE	S/T	S/T	0.429925	0.604	0.313	0.041	0.041
Q9UK32	Ribosomal protein S6 kinase alpha-6	RPS6KA6	STMN1-S16	P16949	STMN1	16	S	KELEKRASGQAFELI	FALSE	FALSE	TRUE	0.563232	FALSE	S/T	S/T	0.0245462	0.597	0.427	0.041	0.041
Q9UK32	Ribosomal protein S6 kinase alpha-6	RPS6KA6	ATF1-S63	P18846	ATF1	63	S	GILARRPSYRKILKD	FALSE	FALSE	FALSE	0.415972	FALSE	S/T	S/T	0.291088	0.615	0.173	0.041	0.041
Q9UK32	Ribosomal protein S6 kinase alpha-6	RPS6KA6	ATF4-S245	P18848	ATF4	245	S	TRGSPNRSLPSPGVL	FALSE	FALSE	FALSE	0.416453	FALSE	S/T	S/T	0.0106851	0.651	0.309	0.041	0.041
Q9UK32	Ribosomal protein S6 kinase alpha-6	RPS6KA6	ML12A-S19	P19105	ML12A	19	S	KRPQRATSNVFAMFD	FALSE	FALSE	FALSE	0.342272	FALSE	S/T	S/T	0.0457632	0.583	0.133	0.041	0.041
Q9UK32	Ribosomal protein S6 kinase alpha-6	RPS6KA6	ELK1-S383	P19419	ELK1	383	S	IHFWSTLSPIAPRSP	FALSE	FALSE	FALSE	0.10135	FALSE	S/T	S/T	0.000826275	0.665	0.194	0.041	0.041
Q9UK32	Ribosomal protein S6 kinase alpha-6	RPS6KA6	E2AK2-T451	P19525	E2AK2	451	T	KRTRSKGTLRYMSPE	FALSE	FALSE	FALSE	0.169021	TRUE	S/T	S/T	2.42575e-05	0.766	0.36	0.041	0.041
Q9UK32	Ribosomal protein S6 kinase alpha-6	RPS6KA6	SL9A1-S703	P19634	SL9A1	703	S	MSRARIGSDPLAYEP	FALSE	FALSE	TRUE	0.886491	FALSE	S/T	S/T	0.340117	0.573	0.223	0.041	0.214
Q9UK32	Ribosomal protein S6 kinase alpha-6	RPS6KA6	FLNA-S2152	P21333	FLNA	2152	S	TRRRRAPSVANVGSH	FALSE	FALSE	TRUE	0.656318	FALSE	S/T	S/T	0.860931	0.574	0.285	0.041	0.041
Q9UK32	Ribosomal protein S6 kinase alpha-6	RPS6KA6	IF4B-S422	P23588	IF4B	422	S	RERSRTGSESSQTGT	FALSE	FALSE	FALSE	0.49764	FALSE	S/T	S/T	0.933926	0.626	0.169	0.041	0.041
Q9UK32	Ribosomal protein S6 kinase alpha-6	RPS6KA6	IKBA-S32	P25963	IKBA	32	S	LLDDRHDSGLDSMKD	FALSE	FALSE	FALSE	0.495801	FALSE	S/T	S/T	0.00584548	0.781	0.39	0.041	0.041
Q9UK32	Ribosomal protein S6 kinase alpha-6	RPS6KA6	EPHA2-S897	P29317	EPHA2	897	S	RVSIRLPSTSGSEGV	FALSE	FALSE	FALSE	0.400656	TRUE	S/T	S/T	0.59166	0.296	0.402	0.041	0.041
Q9UK32	Ribosomal protein S6 kinase alpha-6	RPS6KA6	MPIP1-S293	P30304	MPIP1	293	S	GSTKRRKSMSGASPK	FALSE	FALSE	TRUE	0.686562	FALSE	S/T	S/T	0.552041	0.888	0.302	0.041	0.041
Q9UK32	Ribosomal protein S6 kinase alpha-6	RPS6KA6	MPIP1-S295	P30304	MPIP1	295	S	TKRRKSMSGASPKES	FALSE	FALSE	TRUE	0.577865	FALSE	S/T	S/T	0.308754	0.888	0.302	0.041	0.041
Q9UK32	Ribosomal protein S6 kinase alpha-6	RPS6KA6	MPIP2-S353	P30305	MPIP2	353	S	VQNKRRRSVTPPEEQ	FALSE	FALSE	TRUE	0.771538	FALSE	S/T	S/T	0.868077	0.815	0.312	0.041	0.041
Q9UK32	Ribosomal protein S6 kinase alpha-6	RPS6KA6	MPIP2-T355	P30305	MPIP2	355	T	NKRRRSVTPPEEQQE	FALSE	FALSE	FALSE	0.229118	FALSE	S/T	S/T	2.66495e-06	0.815	0.312	0.041	0.041
Q9UK32	Ribosomal protein S6 kinase alpha-6	RPS6KA6	MPIP3-S247	P30307	MPIP3	247	S	KVKKKYFSGQGKLRK	FALSE	FALSE	FALSE	0.119991	FALSE	S/T	S/T	0.00559869	0.862	0.266	0.041	0.041
Q9UK32	Ribosomal protein S6 kinase alpha-6	RPS6KA6	FOXN2-S365	P32314	FOXN2	365	S	EDDPLGDSGYASQPC	FALSE	FALSE	FALSE	0.189331	FALSE	S/T	S/T	0.00247553	0.718	0.191	0.041	0.041
Q9UK32	Ribosomal protein S6 kinase alpha-6	RPS6KA6	FOXN2-S369	P32314	FOXN2	369	S	LGDSGYASQPCAKIS	FALSE	FALSE	FALSE	0.175056	FALSE	S/T	S/T	0.0017248	0.718	0.191	0.041	0.041
Q9UK32	Ribosomal protein S6 kinase alpha-6	RPS6KA6	STAT3-S727	P40763	STAT3	727	S	NTIDLPMSPRTLDSL	FALSE	FALSE	FALSE	0.362629	FALSE	S/T	S/T	1.78744e-06	0.744	0.37	0.041	0.041
Q9UK32	Ribosomal protein S6 kinase alpha-6	RPS6KA6	SL9A3-S663	P48764	SL9A3	663	S	TMRKRLESFKSTKLG	FALSE	FALSE	FALSE	0.299301	FALSE	S/T	S/T	0.810905	0.328	0.101	0.041	0.041
Q9UK32	Ribosomal protein S6 kinase alpha-6	RPS6KA6	UB2R1-T162	P49427	UB2R1	162	T	KGKDREYTDIIRKQV	FALSE	FALSE	FALSE	0.302555	FALSE	S/T	S/T	1.25337e-06	0.857	0.346	0.041	0.041
Q9UK32	Ribosomal protein S6 kinase alpha-6	RPS6KA6	TSC2-S1798	P49815	TSC2	1798	S	GQRKRLISSVEDFTE	FALSE	FALSE	TRUE	0.932048	FALSE	S/T	S/T	0.848917	0.741	0.411	0.048	0.041
Q9UK32	Ribosomal protein S6 kinase alpha-6	RPS6KA6	GSK3A-S21	P49840	GSK3A	21	S	SGRARTSSFAEPGGG	FALSE	FALSE	TRUE	0.563892	TRUE	S/T	S/T	0.790827	0.659	0.423	0.041	0.041
Q9UK32	Ribosomal protein S6 kinase alpha-6	RPS6KA6	GSK3B-S9	P49841	GSK3B	9	S	SGRPRTTSFAESCKP	FALSE	FALSE	TRUE	0.568684	TRUE	S/T	S/T	0.786439	0.689	0.413	0.041	0.041
Q9UK32	Ribosomal protein S6 kinase alpha-6	RPS6KA6	VASP-T278	P50552	VASP	278	T	LARRRKATQVGEKTP	FALSE	FALSE	FALSE	0.150836	FALSE	S/T	S/T	0.0010978	0.476	0.182	0.041	0.041
Q9UK32	Ribosomal protein S6 kinase alpha-6	RPS6KA6	DAPK1-S289	P53355	DAPK1	289	S	QALSRKASAVNMEKF	FALSE	FALSE	TRUE	0.637982	TRUE	S/T	S/T	0.718379	0.698	0.444	0.041	0.041
Q9UK32	Ribosomal protein S6 kinase alpha-6	RPS6KA6	ATX1-S775	P54253	ATX1	775	S	ATRKRRWSAPESRKL	FALSE	FALSE	TRUE	0.598171	FALSE	S/T	S/T	0.130994	0.899	0.305	0.041	0.041
Q9UK32	Ribosomal protein S6 kinase alpha-6	RPS6KA6	GMFB-T27	P60983	GMFB	27	T	KFRFRKETNNAAIIM	FALSE	FALSE	TRUE	0.601427	FALSE	S/T	S/T	0.000197704	1	0.607	0.0665	0.041
Q9UK32	Ribosomal protein S6 kinase alpha-6	RPS6KA6	RS6-S235	P62753	RS6	235	S	IAKRRRLSSLRASTS	FALSE	FALSE	TRUE	0.773946	FALSE	S/T	S/T	0.366818	0.691	0.318	0.041	0.106
Q9UK32	Ribosomal protein S6 kinase alpha-6	RPS6KA6	RS6-S236	P62753	RS6	236	S	AKRRRLSSLRASTSK	FALSE	FALSE	TRUE	0.778851	FALSE	S/T	S/T	0.850924	0.691	0.318	0.041	0.106
Q9UK32	Ribosomal protein S6 kinase alpha-6	RPS6KA6	YBOX1-S102	P67809	YBOX1	102	S	NPRKYLRSVGDGETV	FALSE	FALSE	TRUE	0.93125	FALSE	S/T	S/T	0.735003	0.683	0.302	0.048	0.041
Q9UK32	Ribosomal protein S6 kinase alpha-6	RPS6KA6	TCPB-S260	P78371	TCPB	260	S	GSRVRVDSTAKVAEI	FALSE	FALSE	FALSE	0.286626	FALSE	S/T	S/T	0.201052	0.535	0.161	0.041	0.041
Q9UK32	Ribosomal protein S6 kinase alpha-6	RPS6KA6	TF65-S276	Q04206	TF65	276	S	SMQLRRPSDRELSEP	FALSE	FALSE	TRUE	0.649652	FALSE	S/T	S/T	0.100918	0.743	0.323	0.041	0.041
Q9UK32	Ribosomal protein S6 kinase alpha-6	RPS6KA6	MAD1-S145	Q05195	MAD1	145	S	IERIRMDSIGSTVSS	FALSE	FALSE	FALSE	0.446901	FALSE	S/T	S/T	0.367188	0.885	0.108	0.041	0.041
Q9UK32	Ribosomal protein S6 kinase alpha-6	RPS6KA6	SOS1-S1134	Q07889	SOS1	1134	S	PHGPRSASVSSISLT	FALSE	FALSE	TRUE	0.813617	FALSE	S/T	S/T	0.989811	0.593	0.476	0.041	0.041
Q9UK32	Ribosomal protein S6 kinase alpha-6	RPS6KA6	SOS1-S1161	Q07889	SOS1	1161	S	PPRRRPESAPAESSP	FALSE	FALSE	TRUE	0.787731	FALSE	S/T	S/T	0.94868	0.593	0.476	0.041	0.041
Q9UK32	Ribosomal protein S6 kinase alpha-6	RPS6KA6	MK07-S496	Q13164	MK07	496	S	SRLRDGPSAPLEAPE	FALSE	FALSE	TRUE	0.868792	TRUE	S/T	S/T	0.0401543	0.885	0.458	0.051	0.2075
Q9UK32	Ribosomal protein S6 kinase alpha-6	RPS6KA6	CBX3-S93	Q13185	CBX3	93	S	KDGTKRKSLSDSESD	FALSE	FALSE	FALSE	0.387776	FALSE	S/T	S/T	0.196597	0.558	0.238	0.041	0.041
Q9UK32	Ribosomal protein S6 kinase alpha-6	RPS6KA6	CASP8-T263	Q14790	CASP8	263	T	SIRDRNGTHLDAGAL	FALSE	FALSE	FALSE	0.364613	FALSE	S/T	S/T	2.58459e-06	0.692	0.388	0.041	0.041
Q9UK32	Ribosomal protein S6 kinase alpha-6	RPS6KA6	NFAC4-S281	Q14934	NFAC4	281	S	SGTPSSASPALSRRG	FALSE	FALSE	TRUE	0.534992	FALSE	S/T	S/T	0.000358894	0.718	0.343	0.045	0.041
Q9UK32	Ribosomal protein S6 kinase alpha-6	RPS6KA6	NFAC4-S285	Q14934	NFAC4	285	S	SSASPALSRRGSLGE	FALSE	FALSE	TRUE	0.550209	FALSE	S/T	S/T	0.00110473	0.718	0.343	0.045	0.041
Q9UK32	Ribosomal protein S6 kinase alpha-6	RPS6KA6	NFAC4-S289	Q14934	NFAC4	289	S	PALSRRGSLGEEGSE	FALSE	FALSE	TRUE	0.948979	FALSE	S/T	S/T	0.781205	0.718	0.343	0.045	0.041
Q9UK32	Ribosomal protein S6 kinase alpha-6	RPS6KA6	NFAC4-S344	Q14934	NFAC4	344	S	QAVALPRSEEPASCN	FALSE	FALSE	TRUE	0.558479	FALSE	S/T	S/T	0.000956202	0.718	0.343	0.045	0.041
Q9UK32	Ribosomal protein S6 kinase alpha-6	RPS6KA6	NFAC4-S676	Q14934	NFAC4	676	S	SNGRRKRSPTQSFRF	FALSE	FALSE	TRUE	0.57507	FALSE	S/T	S/T	0.00718691	0.718	0.343	0.045	0.041
Q9UK32	Ribosomal protein S6 kinase alpha-6	RPS6KA6	PPR3A-S46	Q16821	PPR3A	46	S	PQPSRRGSDSSEDIY	FALSE	FALSE	FALSE	0.344673	FALSE	S/T	S/T	0.784526	0.408	0.105	0.041	0.041
Q9UK32	Ribosomal protein S6 kinase alpha-6	RPS6KA6	PPR3A-S65	Q16821	PPR3A	65	S	SSGTRRVSFADSFGF	FALSE	FALSE	FALSE	0.287382	FALSE	S/T	S/T	0.43128	0.408	0.105	0.041	0.041
Q9UK32	Ribosomal protein S6 kinase alpha-6	RPS6KA6	RHG31-S1106	Q2M1Z3	RHG31	1106	S	KGKNRPSSLNLDPAI	FALSE	FALSE	TRUE	0.671893	FALSE	S/T	S/T	0.125383	0.538	0.387	0.041	0.041
Q9UK32	Ribosomal protein S6 kinase alpha-6	RPS6KA6	RHG31-S1178	Q2M1Z3	RHG31	1178	S	ALTGRRNSAPVSVSA	FALSE	FALSE	TRUE	0.672811	FALSE	S/T	S/T	0.120644	0.538	0.387	0.041	0.041
Q9UK32	Ribosomal protein S6 kinase alpha-6	RPS6KA6	PDCD4-S76	Q53EL6	PDCD4	76	S	RDSGRGDSVSDSGSD	FALSE	FALSE	TRUE	0.790296	FALSE	S/T	S/T	0.58301	0.815	0.331	0.041	0.041
Q9UK32	Ribosomal protein S6 kinase alpha-6	RPS6KA6	PDCD4-S457	Q53EL6	PDCD4	457	S	RGRKRFVSEGDGGRL	FALSE	FALSE	TRUE	0.663922	FALSE	S/T	S/T	0.219182	0.815	0.331	0.041	0.041
Q9UK32	Ribosomal protein S6 kinase alpha-6	RPS6KA6	LRC8A-S217	Q8IWT6	LRC8A	217	S	PMLQRTKSRIEQGIV	FALSE	FALSE	FALSE	0.182945	FALSE	S/T	S/T	0.0693628	0.33	0.168	0.041	0.041
Q9UK32	Ribosomal protein S6 kinase alpha-6	RPS6KA6	KIBRA-S947	Q8IX03	KIBRA	947	S	CRLNRSDSDSSTLSK	FALSE	FALSE	TRUE	0.71473	FALSE	S/T	S/T	0.301972	0.72	0.449	0.041	0.041
Q9UK32	Ribosomal protein S6 kinase alpha-6	RPS6KA6	KIBRA-T929	Q8IX03	KIBRA	929	T	STIIRSKTFSPGPQS	FALSE	FALSE	FALSE	0.383279	FALSE	S/T	S/T	1.91556e-05	0.72	0.449	0.041	0.041
Q9UK32	Ribosomal protein S6 kinase alpha-6	RPS6KA6	RPTOR-S719	Q8N122	RPTOR	719	S	PCTPRLRSVSSYGNI	FALSE	FALSE	TRUE	0.92947	FALSE	S/T	S/T	0.869285	0.704	0.382	0.051	0.041
Q9UK32	Ribosomal protein S6 kinase alpha-6	RPS6KA6	RPTOR-S721	Q8N122	RPTOR	721	S	TPRLRSVSSYGNIRA	FALSE	FALSE	TRUE	0.931044	FALSE	S/T	S/T	0.500595	0.704	0.382	0.051	0.041
Q9UK32	Ribosomal protein S6 kinase alpha-6	RPS6KA6	RPTOR-S722	Q8N122	RPTOR	722	S	PRLRSVSSYGNIRAV	FALSE	FALSE	TRUE	0.901771	FALSE	S/T	S/T	0.113326	0.704	0.382	0.051	0.041
Q9UK32	Ribosomal protein S6 kinase alpha-6	RPS6KA6	DPTOR-S286	Q8TB45	DPTOR	286	S	SSMSSCGSSGYFSSS	FALSE	FALSE	FALSE	0.488333	FALSE	S/T	S/T	0.0126022	0.6	0.47	0.041	0.041
Q9UK32	Ribosomal protein S6 kinase alpha-6	RPS6KA6	DPTOR-S287	Q8TB45	DPTOR	287	S	SMSSCGSSGYFSSSP	FALSE	FALSE	FALSE	0.123448	FALSE	S/T	S/T	0.000304573	0.389	0.47	0.041	0.041
Q9UK32	Ribosomal protein S6 kinase alpha-6	RPS6KA6	DPTOR-S291	Q8TB45	DPTOR	291	S	CGSSGYFSSSPTLSS	FALSE	FALSE	FALSE	0.471725	FALSE	S/T	S/T	0.00374112	0.668	0.47	0.041	0.041
Q9UK32	Ribosomal protein S6 kinase alpha-6	RPS6KA6	OSTF1-S202	Q92882	OSTF1	202	S	TDAVRTLSNAEDYLD	FALSE	FALSE	TRUE	0.684171	FALSE	S/T	S/T	0.173144	0.531	0.43	0.041	0.041
Q9UK32	Ribosomal protein S6 kinase alpha-6	RPS6KA6	BAD-S75	Q92934	BAD	75	S	EIRSRHSSYPAGTED	FALSE	FALSE	TRUE	0.748245	FALSE	S/T	S/T	0.529621	0.769	0.302	0.041	0.041
Q9UK32	Ribosomal protein S6 kinase alpha-6	RPS6KA6	BAD-S99	Q92934	BAD	99	S	PFRGRSRSAPPNLWA	FALSE	FALSE	TRUE	0.646252	FALSE	S/T	S/T	0.25266	0.769	0.302	0.041	0.041
Q9UK32	Ribosomal protein S6 kinase alpha-6	RPS6KA6	MAGI1-S741	Q96QZ7	MAGI1	741	S	QPLERKDSQNSSQHS	FALSE	FALSE	TRUE	0.668282	FALSE	S/T	S/T	0.0743947	0.683	0.447	0.041	0.041
Q9UK32	Ribosomal protein S6 kinase alpha-6	RPS6KA6	CIC-S173	Q96RK0	CIC	173	S	PGKRRTQSLSALPKE	FALSE	FALSE	TRUE	0.615521	FALSE	S/T	S/T	0.944577	0.718	0.242	0.041	0.041
Q9UK32	Ribosomal protein S6 kinase alpha-6	RPS6KA6	CIC-S301	Q96RK0	CIC	301	S	ETRERSMSETGTAAA	FALSE	FALSE	TRUE	0.594233	FALSE	S/T	S/T	0.839468	0.718	0.242	0.041	0.041
Q9UK32	Ribosomal protein S6 kinase alpha-6	RPS6KA6	M3K5-S83	Q99683	M3K5	83	S	ATRGRGSSVGGGSRR	FALSE	FALSE	TRUE	0.501667	TRUE	S/T	S/T	0.795739	0.56	0.408	0.041	0.041
Q9UK32	Ribosomal protein S6 kinase alpha-6	RPS6KA6	M3K5-T1109	Q99683	M3K5	1109	T	DRKIIATTLSKLKLE	FALSE	FALSE	FALSE	0.100221	TRUE	S/T	S/T	1.09349e-05	0.56	0.408	0.041	0.041
Q9UK32	Ribosomal protein S6 kinase alpha-6	RPS6KA6	M3K5-T1326	Q99683	M3K5	1326	T	VNGADEDTISRFLAE	FALSE	FALSE	FALSE	0.100021	TRUE	S/T	S/T	8.03567e-08	0.56	0.408	0.041	0.041
Q9UK32	Ribosomal protein S6 kinase alpha-6	RPS6KA6	VGLL1-S84	Q99990	VGLL1	84	S	PNQWRYSSPWTKPQP	FALSE	FALSE	FALSE	0.0705458	FALSE	S/T	S/T	0.000102453	0.702	0.113	0.041	0.041
Q9UK32	Ribosomal protein S6 kinase alpha-6	RPS6KA6	TINF2-S295	Q9BSI4	TINF2	295	S	FPFRNLGSPTQVISK	FALSE	FALSE	FALSE	0.174538	FALSE	S/T	S/T	0.00242519	0.641	0.21	0.041	0.041
Q9UK32	Ribosomal protein S6 kinase alpha-6	RPS6KA6	TINF2-S330	Q9BSI4	TINF2	330	S	ASTGKSKSPCQTLGG	FALSE	FALSE	FALSE	0.134763	FALSE	S/T	S/T	0.0010731	0.641	0.21	0.041	0.041
Q9UK32	Ribosomal protein S6 kinase alpha-6	RPS6KA6	RIOK2-S483	Q9BVS4	RIOK2	483	S	QYRTRTLSITSSGSA	FALSE	FALSE	FALSE	0.499422	TRUE	S/T	S/T	0.775018	0.819	0.245	0.041	0.041
Q9UK32	Ribosomal protein S6 kinase alpha-6	RPS6KA6	WNK1-T60	Q9H4A3	WNK1	60	T	EYRRRRHTMDKDSRG	FALSE	FALSE	FALSE	0.335376	TRUE	S/T	S/T	0.000750443	0.678	0.453	0.041	0.041
Q9UK32	Ribosomal protein S6 kinase alpha-6	RPS6KA6	RANB3-S126	Q9H6Z4	RANB3	126	S	VKRERTSSLTQFPPS	FALSE	FALSE	TRUE	0.531911	FALSE	S/T	S/T	0.767906	0.819	0.069	0.041	0.041
Q9UK32	Ribosomal protein S6 kinase alpha-6	RPS6KA6	SENP2-T369	Q9HC62	SENP2	369	T	TDDLLELTEDMEKEI	FALSE	FALSE	FALSE	0.350941	FALSE	S/T	S/T	6.84311e-08	0.792	0.347	0.041	0.041
Q9UK32	Ribosomal protein S6 kinase alpha-6	RPS6KA6	TE2IP-S205	Q9NYB0	TE2IP	205	S	GDAPVSPSSQKLKRK	FALSE	FALSE	FALSE	0.395952	FALSE	S/T	S/T	0.0146875	0.786	0.288	0.041	0.041
Q9UK32	Ribosomal protein S6 kinase alpha-6	RPS6KA6	RRN3-S649	Q9NYV6	RRN3	649	S	PVLYMQPSPL_____	FALSE	FALSE	FALSE	0.0837045	FALSE	S/T	S/T	4.10736e-06	0.784	0.174	0.041	0.041
Q9UK32	Ribosomal protein S6 kinase alpha-6	RPS6KA6	TRMB-S27	Q9UBP6	TRMB	27	S	YYRQRAHSNPMADHT	FALSE	FALSE	FALSE	0.352993	FALSE	S/T	S/T	0.145541	0.873	0.137	0.041	0.041
Q9UK32	Ribosomal protein S6 kinase alpha-6	RPS6KA6	TBX21-S503	Q9UL17	TBX21	503	S	DSKRRRVSPYPSSGD	FALSE	FALSE	FALSE	0.350757	FALSE	S/T	S/T	0.0415697	0.55	0.268	0.041	0.041
Q9UK32	Ribosomal protein S6 kinase alpha-6	RPS6KA6	TBX21-S507	Q9UL17	TBX21	507	S	RRVSPYPSSGDSSSP	FALSE	FALSE	FALSE	0.223818	FALSE	S/T	S/T	0.0162239	0.55	0.268	0.041	0.041
Q9UK32	Ribosomal protein S6 kinase alpha-6	RPS6KA6	NDRG2-S332	Q9UN36	NDRG2	332	S	LSRSRTASLTSAASV	FALSE	FALSE	TRUE	0.785652	FALSE	S/T	S/T	0.866976	0.735	0.539	0.041	0.041
Q9UK32	Ribosomal protein S6 kinase alpha-6	RPS6KA6	NDRG2-S350	Q9UN36	NDRG2	350	S	RSRSRTLSQSSESGT	FALSE	FALSE	TRUE	0.801811	FALSE	S/T	S/T	0.920112	0.735	0.539	0.041	0.041
Q9UK32	Ribosomal protein S6 kinase alpha-6	RPS6KA6	CHSP1-S52	Q9Y2V2	CHSP1	52	S	TRRTRTFSATVRASQ	FALSE	FALSE	TRUE	0.811963	FALSE	S/T	S/T	0.550891	0.68	0.403	0.041	0.041
Q9UK32	Ribosomal protein S6 kinase alpha-6	RPS6KA6	KDM3A-S264	Q9Y4C1	KDM3A	264	S	IGAVKRKSSENNGTL	FALSE	FALSE	FALSE	0.497583	FALSE	S/T	S/T	0.00976427	0.791	0.346	0.041	0.041
