# Supplementary material for: Accurate, high-coverage assignment of in vivo protein kinases to phosphosites from in vitro phosphoproteomic specificity data
Source: PLoS Comput Biol. 2022 May 13;18(5):e1010110. doi: 10.1371/journal.pcbi.1010110 (PMC9132282; doi:10.1371/journal.pcbi.1010110)
Supplement: S2 Table — (XLSX) [file pcbi.1010110.s002.xlsx]

## Sheet: S3_table
kinase	kinase.name	kinase.symbol	site.id	substrate	substrate.name	site	residue	seq.win	in.psp	is.substrate	pred.substrate	score	is.kinase	kinase.type	site.type	bayesplus.score	go.cc.semsim	go.bp.semsim	string.coexpression	string.experimental
Q13554	Calcium/calmodulin-dependent protein kinase type II subunit beta	CAMK2B	SARCO-T5	O00631	SARCO	5	T	___MGINTRELFLNF	FALSE	FALSE	FALSE	0.137756	FALSE	S/T	S/T	0.000236249	0.479	0.368	0.041	0.041
Q13554	Calcium/calmodulin-dependent protein kinase type II subunit beta	CAMK2B	DLGP1-2-S44	O14490-2	DLGP1-2	44	S	CRRMRSGSYIKAMGD	FALSE	FALSE	FALSE	0.214783	FALSE	S/T	S/T	0.00612381	0.424	0.225	0.041	0.041
Q13554	Calcium/calmodulin-dependent protein kinase type II subunit beta	CAMK2B	DLGP1-2-S349	O14490-2	DLGP1-2	349	S	FKKNRCLSIGIQVDD	TRUE	TRUE	FALSE	0.234689	FALSE	S/T	S/T	0.00470949	0.424	0.225	0.041	0.041
Q13554	Calcium/calmodulin-dependent protein kinase type II subunit beta	CAMK2B	DLGP1-2-S393	O14490-2	DLGP1-2	393	S	RRFTRSNSVTTAVQA	TRUE	TRUE	FALSE	0.399711	FALSE	S/T	S/T	0.0967332	0.424	0.225	0.041	0.041
Q13554	Calcium/calmodulin-dependent protein kinase type II subunit beta	CAMK2B	ITBP1-T38	O14713	ITBP1	38	T	GGLSRSSTVASLDTD	FALSE	FALSE	TRUE	0.567681	FALSE	S/T	S/T	0.0272955	0.694	0.377	0.041	0.041
Q13554	Calcium/calmodulin-dependent protein kinase type II subunit beta	CAMK2B	ANR28-S1011	O15084	ANR28	1011	S	TNTSKTVSFEALPIM	FALSE	FALSE	FALSE	0.123104	FALSE	S/T	S/T	0.0249508	0.635	0.113	0.041	0.041
Q13554	Calcium/calmodulin-dependent protein kinase type II subunit beta	CAMK2B	TELT-S157	O15273	TELT	157	S	GALRRSLSRSMSQEA	FALSE	FALSE	FALSE	0.171869	FALSE	S/T	S/T	0.0203676	0.506	0.182	0.041	0.041
Q13554	Calcium/calmodulin-dependent protein kinase type II subunit beta	CAMK2B	TELT-S161	O15273	TELT	161	S	RSLSRSMSQEAQRG_	FALSE	FALSE	FALSE	0.172844	FALSE	S/T	S/T	0.0243531	0.506	0.182	0.041	0.041
Q13554	Calcium/calmodulin-dependent protein kinase type II subunit beta	CAMK2B	KCNQ2-4-S438	O43526-4	KCNQ2-4	438	S	QTVRRSPSADQSLED	FALSE	FALSE	FALSE	0.271334	FALSE	S/T	S/T	0.0104135	0.43	0.311	0.041	0.041
Q13554	Calcium/calmodulin-dependent protein kinase type II subunit beta	CAMK2B	NR1I2-T290	O75469	NR1I2	290	T	LCQLRFNTVFNAETG	FALSE	FALSE	TRUE	0.589127	FALSE	S/T	S/T	0.0837676	0.53	0.35	0.041	0.041
Q13554	Calcium/calmodulin-dependent protein kinase type II subunit beta	CAMK2B	CAC1H-S1198	O95180	CAC1H	1198	S	TPLRRAESLDPRPLR	FALSE	FALSE	TRUE	0.554328	FALSE	S/T	S/T	0.0521456	0.349	0.273	0.0515	0.0825
Q13554	Calcium/calmodulin-dependent protein kinase type II subunit beta	CAMK2B	PTTG1-S31	O95997	PTTG1	31	S	LKLGSGPSIKALDGR	FALSE	FALSE	FALSE	0.161603	FALSE	S/T	S/T	0.0152129	0.619	0.212	0.041	0.041
Q13554	Calcium/calmodulin-dependent protein kinase type II subunit beta	CAMK2B	PTTG1-S87	O95997	PTTG1	87	S	PLKQKQPSFSAKKMT	FALSE	FALSE	FALSE	0.383413	FALSE	S/T	S/T	0.144101	0.619	0.212	0.041	0.041
Q13554	Calcium/calmodulin-dependent protein kinase type II subunit beta	CAMK2B	PTTG1-S89	O95997	PTTG1	89	S	KQKQPSFSAKKMTEK	FALSE	FALSE	FALSE	0.161316	FALSE	S/T	S/T	0.0010659	0.619	0.212	0.041	0.041
Q13554	Calcium/calmodulin-dependent protein kinase type II subunit beta	CAMK2B	PTTG1-T66	O95997	PTTG1	66	T	ATRKALGTVNRATEK	FALSE	FALSE	FALSE	0.155553	FALSE	S/T	S/T	0.0107994	0.619	0.212	0.041	0.041
Q13554	Calcium/calmodulin-dependent protein kinase type II subunit beta	CAMK2B	ITB1-T788	P05556	ITB1	788	T	PIYKSAVTTVVNPKY	TRUE	TRUE	FALSE	0.364672	FALSE	S/T	S/T	0.00157819	0.448	0.34	0.041	0.113
Q13554	Calcium/calmodulin-dependent protein kinase type II subunit beta	CAMK2B	ITB1-T789	P05556	ITB1	789	T	IYKSAVTTVVNPKYE	TRUE	TRUE	FALSE	0.292326	FALSE	S/T	S/T	0.000452451	0.448	0.34	0.041	0.113
Q13554	Calcium/calmodulin-dependent protein kinase type II subunit beta	CAMK2B	TY3H-S19	P07101	TY3H	19	S	KGFRRAVSELDAKQA	FALSE	FALSE	FALSE	0.252065	FALSE	S/T	S/T	0.0128749	0.667	0.227	0.041	0.041
Q13554	Calcium/calmodulin-dependent protein kinase type II subunit beta	CAMK2B	TY3H-S71	P07101	TY3H	71	S	RFIGRRQSLIEDARK	FALSE	FALSE	FALSE	0.439592	FALSE	S/T	S/T	0.0705652	0.667	0.227	0.041	0.041
Q13554	Calcium/calmodulin-dependent protein kinase type II subunit beta	CAMK2B	TY3H-3-S19	P07101-3	TY3H-3	19	S	KGFRRAVSELDAKQA	FALSE	FALSE	FALSE	0.258722	FALSE	S/T	S/T	0.0108401	0.667	0.227	0.041	0.041
Q13554	Calcium/calmodulin-dependent protein kinase type II subunit beta	CAMK2B	TY3H-3-S40	P07101-3	TY3H-3	40	S	RFIGRRQSLIEDARK	FALSE	FALSE	FALSE	0.453986	FALSE	S/T	S/T	0.0599667	0.667	0.227	0.041	0.041
Q13554	Calcium/calmodulin-dependent protein kinase type II subunit beta	CAMK2B	TY3H-4-S19	P07101-4	TY3H-4	19	S	KGFRRAVSELDAKQA	FALSE	FALSE	FALSE	0.258722	FALSE	S/T	S/T	0.0108401	0.667	0.227	0.041	0.041
Q13554	Calcium/calmodulin-dependent protein kinase type II subunit beta	CAMK2B	TY3H-4-S35	P07101-4	TY3H-4	35	S	AIMVRGQSPRFIGRR	FALSE	FALSE	FALSE	0.118529	FALSE	S/T	S/T	4.81176e-05	0.667	0.227	0.041	0.041
Q13554	Calcium/calmodulin-dependent protein kinase type II subunit beta	CAMK2B	TY3H-4-S44	P07101-4	TY3H-4	44	S	RFIGRRQSLIEDARK	FALSE	FALSE	FALSE	0.453986	FALSE	S/T	S/T	0.0599667	0.667	0.227	0.041	0.041
Q13554	Calcium/calmodulin-dependent protein kinase type II subunit beta	CAMK2B	VIME-S83	P08670	VIME	83	S	GVRLLQDSVDFSLAD	FALSE	FALSE	TRUE	0.728545	FALSE	S/T	S/T	0.323285	0.648	0.388	0.041	0.041
Q13554	Calcium/calmodulin-dependent protein kinase type II subunit beta	CAMK2B	LOX5-S272	P09917	LOX5	272	S	CSLERQLSLEQEVQQ	FALSE	FALSE	TRUE	0.599617	FALSE	S/T	S/T	0.313832	0.598	0.294	0.041	0.041
Q13554	Calcium/calmodulin-dependent protein kinase type II subunit beta	CAMK2B	TAU-8-S262	P10636-8	TAU-8	262	S	NVKSKIGSTENLKHQ	FALSE	FALSE	FALSE	0.435554	FALSE	S/T	S/T	0.00292404	0.65	0.398	0.041	0.041
Q13554	Calcium/calmodulin-dependent protein kinase type II subunit beta	CAMK2B	TAU-8-S416	P10636-8	TAU-8	416	S	SNVSSTGSIDMVDSP	FALSE	FALSE	FALSE	0.437331	FALSE	S/T	S/T	0.0029427	0.65	0.398	0.041	0.041
Q13554	Calcium/calmodulin-dependent protein kinase type II subunit beta	CAMK2B	SRF-S103	P11831	SRF	103	S	RGLKRSLSEMEIGMV	FALSE	FALSE	TRUE	0.606468	FALSE	S/T	S/T	0.102328	0.631	0.304	0.041	0.041
Q13554	Calcium/calmodulin-dependent protein kinase type II subunit beta	CAMK2B	CEAM1-8-S459	P13688-8	CEAM1-8	459	S	LHFGKTGSSGPLQ__	FALSE	FALSE	FALSE	0.228734	FALSE	S/T	S/T	0.00318736	0.437	0.367	0.041	0.041
Q13554	Calcium/calmodulin-dependent protein kinase type II subunit beta	CAMK2B	CEAM1-8-T457	P13688-8	CEAM1-8	457	T	CFLHFGKTGSSGPLQ	FALSE	FALSE	FALSE	0.11998	FALSE	S/T	S/T	0.000170896	0.437	0.367	0.041	0.041
Q13554	Calcium/calmodulin-dependent protein kinase type II subunit beta	CAMK2B	ETS1-S251	P14921	ETS1	251	S	GKLGGQDSFESIESY	FALSE	FALSE	TRUE	0.933661	FALSE	S/T	S/T	0.452108	0.638	0.276	0.041	0.214
Q13554	Calcium/calmodulin-dependent protein kinase type II subunit beta	CAMK2B	ETS1-S257	P14921	ETS1	257	S	DSFESIESYDSCDRL	FALSE	FALSE	TRUE	0.820397	FALSE	S/T	S/T	0.000176121	0.638	0.276	0.041	0.214
Q13554	Calcium/calmodulin-dependent protein kinase type II subunit beta	CAMK2B	ETS1-S282	P14921	ETS1	282	S	NSLQRVPSYDSFDSE	FALSE	FALSE	TRUE	0.872246	FALSE	S/T	S/T	0.00608965	0.638	0.276	0.041	0.214
Q13554	Calcium/calmodulin-dependent protein kinase type II subunit beta	CAMK2B	ETS1-S285	P14921	ETS1	285	S	QRVPSYDSFDSEDYP	FALSE	FALSE	TRUE	0.912167	FALSE	S/T	S/T	0.0855834	0.638	0.276	0.041	0.214
Q13554	Calcium/calmodulin-dependent protein kinase type II subunit beta	CAMK2B	ETS2-S246	P15036	ETS2	246	S	FPKSRLSSVSVTYCS	FALSE	FALSE	FALSE	0.148724	FALSE	S/T	S/T	0.0131761	0.606	0.205	0.041	0.041
Q13554	Calcium/calmodulin-dependent protein kinase type II subunit beta	CAMK2B	ETS2-S310	P15036	ETS2	310	S	LDVQRVPSFESFEDD	FALSE	FALSE	FALSE	0.321388	FALSE	S/T	S/T	0.0548576	0.606	0.205	0.041	0.041
Q13554	Calcium/calmodulin-dependent protein kinase type II subunit beta	CAMK2B	ETS2-S313	P15036	ETS2	313	S	QRVPSFESFEDDCSQ	FALSE	FALSE	FALSE	0.431335	FALSE	S/T	S/T	0.367967	0.606	0.205	0.041	0.041
Q13554	Calcium/calmodulin-dependent protein kinase type II subunit beta	CAMK2B	CD44-S706	P16070	CD44	706	S	LNGEASKSQEMVHLV	FALSE	FALSE	FALSE	0.199338	FALSE	S/T	S/T	0.00185729	0.511	0.345	0.041	0.041
Q13554	Calcium/calmodulin-dependent protein kinase type II subunit beta	CAMK2B	STMN1-S16	P16949	STMN1	16	S	KELEKRASGQAFELI	TRUE	TRUE	FALSE	0.436714	FALSE	S/T	S/T	0.00146271	0.646	0.422	0.048	0.041
Q13554	Calcium/calmodulin-dependent protein kinase type II subunit beta	CAMK2B	FLNA-S2523	P21333	FLNA	2523	S	VTGPRLVSNHSLHET	FALSE	FALSE	TRUE	0.537587	FALSE	S/T	S/T	0.00123787	0.615	0.361	0.0515	0.0855
Q13554	Calcium/calmodulin-dependent protein kinase type II subunit beta	CAMK2B	IP3KA-T311	P23677	IP3KA	311	T	EHAQRAVTKPRYMQW	FALSE	FALSE	TRUE	0.91379	FALSE	S/T	S/T	0.00011624	0.63	0.57	0.0645	0.21
Q13554	Calcium/calmodulin-dependent protein kinase type II subunit beta	CAMK2B	AKAP5-S92	P24588	AKAP5	92	S	LVTRRKRSESSKQQK	FALSE	FALSE	FALSE	0.314895	FALSE	S/T	S/T	0.0053267	0.51	0.379	0.0515	0.041
Q13554	Calcium/calmodulin-dependent protein kinase type II subunit beta	CAMK2B	AKAP5-T87	P24588	AKAP5	87	T	ASLKRLVTRRKRSES	FALSE	FALSE	FALSE	0.249591	FALSE	S/T	S/T	0.00122659	0.51	0.379	0.0515	0.041
Q13554	Calcium/calmodulin-dependent protein kinase type II subunit beta	CAMK2B	PPLA-T17	P26678	PPLA	17	T	SAIRRASTIEMPQQA	FALSE	FALSE	FALSE	0.487991	FALSE	S/T	S/T	0.0088748	0.557	0.357	0.041	0.041
Q13554	Calcium/calmodulin-dependent protein kinase type II subunit beta	CAMK2B	CLAT-3-T456	P28329-3	CLAT-3	456	T	VDNIRSATPEALAFV	FALSE	FALSE	FALSE	0.0961419	FALSE	S/T	S/T	1.07983e-05	0.743	0.197	0.041	0.041
Q13554	Calcium/calmodulin-dependent protein kinase type II subunit beta	CAMK2B	SC6A4-S13	P31645	SC6A4	13	S	LNSQKQLSACEDGED	FALSE	FALSE	FALSE	0.241436	FALSE	S/T	S/T	0.0153106	0.535	0.265	0.041	0.041
Q13554	Calcium/calmodulin-dependent protein kinase type II subunit beta	CAMK2B	CTNB1-S552	P35222	CTNB1	552	S	QDTQRRTSMGGTQQQ	FALSE	FALSE	TRUE	0.55837	FALSE	S/T	S/T	0.0112375	0.628	0.348	0.041	0.048
Q13554	Calcium/calmodulin-dependent protein kinase type II subunit beta	CAMK2B	CTNB1-T332	P35222	CTNB1	332	T	VNIMRTYTYEKLLWT	FALSE	FALSE	FALSE	0.46829	FALSE	S/T	S/T	0.00150729	0.628	0.348	0.041	0.048
Q13554	Calcium/calmodulin-dependent protein kinase type II subunit beta	CAMK2B	CTNB1-T472	P35222	CTNB1	472	T	ICALRHLTSRHQEAE	FALSE	FALSE	FALSE	0.430659	FALSE	S/T	S/T	0.000527208	0.628	0.348	0.041	0.048
Q13554	Calcium/calmodulin-dependent protein kinase type II subunit beta	CAMK2B	SPRE-S213	P35270	SPRE	213	S	QQLARETSVDPDMRK	FALSE	FALSE	FALSE	0.356317	FALSE	S/T	S/T	0.313167	0.576	0.094	0.041	0.041
Q13554	Calcium/calmodulin-dependent protein kinase type II subunit beta	CAMK2B	HRH1-S396	P35367	HRH1	396	S	FTWKRLRSHSRQYVS	FALSE	FALSE	FALSE	0.369959	FALSE	S/T	S/T	0.00328425	0.589	0.396	0.051	0.104
Q13554	Calcium/calmodulin-dependent protein kinase type II subunit beta	CAMK2B	HRH1-S398	P35367	HRH1	398	S	WKRLRSHSRQYVSGL	FALSE	FALSE	FALSE	0.422476	FALSE	S/T	S/T	0.000779802	0.589	0.396	0.051	0.104
Q13554	Calcium/calmodulin-dependent protein kinase type II subunit beta	CAMK2B	HRH1-T140	P35367	HRH1	140	T	LRYLKYRTKTRASAT	FALSE	FALSE	FALSE	0.415175	FALSE	S/T	S/T	0.000353095	0.589	0.396	0.051	0.104
Q13554	Calcium/calmodulin-dependent protein kinase type II subunit beta	CAMK2B	HRH1-T142	P35367	HRH1	142	T	YLKYRTKTRASATIL	FALSE	FALSE	FALSE	0.395067	FALSE	S/T	S/T	0.000275738	0.589	0.396	0.051	0.104
Q13554	Calcium/calmodulin-dependent protein kinase type II subunit beta	CAMK2B	OPRM-S268	P35372	OPRM	268	S	LKSVRMLSGSKEKDR	FALSE	FALSE	FALSE	0.30394	FALSE	S/T	S/T	0.00338763	0.493	0.431	0.041	0.041
Q13554	Calcium/calmodulin-dependent protein kinase type II subunit beta	CAMK2B	SYUA-S129	P37840	SYUA	129	S	NEAYEMPSEEGYQDY	FALSE	FALSE	FALSE	0.458185	FALSE	S/T	S/T	0.00275056	0.642	0.324	0.076	0.041
Q13554	Calcium/calmodulin-dependent protein kinase type II subunit beta	CAMK2B	IL6RB-S782	P40189	IL6RB	782	S	QVFSRSESTQPLLDS	FALSE	FALSE	FALSE	0.153406	FALSE	S/T	S/T	0.00197119	0.372	0.429	0.041	0.041
Q13554	Calcium/calmodulin-dependent protein kinase type II subunit beta	CAMK2B	ID1-S36	P41134	ID1	36	S	GEVVRCLSEQSVAIS	FALSE	FALSE	FALSE	0.304144	FALSE	S/T	S/T	0.00420431	0.576	0.299	0.041	0.041
Q13554	Calcium/calmodulin-dependent protein kinase type II subunit beta	CAMK2B	GRIA1-S567	P42261	GRIA1	567	S	FSPYEWHSEEFEEGR	FALSE	FALSE	FALSE	0.452277	FALSE	S/T	S/T	0.00140256	0.566	0.38	0.107	0.0855
Q13554	Calcium/calmodulin-dependent protein kinase type II subunit beta	CAMK2B	EAA1-T26	P43003	EAA1	26	T	QQGVRKRTLLAKKKV	FALSE	FALSE	FALSE	0.386578	FALSE	S/T	S/T	0.000950839	0.581	0.19	0.0645	0.041
Q13554	Calcium/calmodulin-dependent protein kinase type II subunit beta	CAMK2B	EAA1-T37	P43003	EAA1	37	T	KKKVQNITKEDVKSY	FALSE	FALSE	FALSE	0.391284	FALSE	S/T	S/T	0.00163442	0.581	0.19	0.0645	0.041
Q13554	Calcium/calmodulin-dependent protein kinase type II subunit beta	CAMK2B	CDN1B-S10	P46527	CDN1B	10	S	NVRVSNGSPSLERMD	FALSE	FALSE	FALSE	0.297382	FALSE	S/T	S/T	8.09769e-06	0.67	0.307	0.041	0.041
Q13554	Calcium/calmodulin-dependent protein kinase type II subunit beta	CAMK2B	KCNQ1-S484	P51787	KCNQ1	484	S	PHFMRTNSFAEDLDL	FALSE	FALSE	FALSE	0.419444	FALSE	S/T	S/T	0.143179	0.511	0.253	0.041	0.041
Q13554	Calcium/calmodulin-dependent protein kinase type II subunit beta	CAMK2B	KCNQ1-T482	P51787	KCNQ1	482	T	SMPHFMRTNSFAEDL	FALSE	FALSE	FALSE	0.100341	FALSE	S/T	S/T	5.50129e-05	0.511	0.253	0.041	0.041
Q13554	Calcium/calmodulin-dependent protein kinase type II subunit beta	CAMK2B	CLCN3-S109	P51790	CLCN3	109	S	ERHRRINSKKKESAW	FALSE	FALSE	FALSE	0.0706974	FALSE	S/T	S/T	0.00075995	0.52	0.203	0.041	0.041
Q9UQM7	Calcium/calmodulin-dependent protein kinase type II subunit alpha	CAMK2A	SARCO-T5	O00631	SARCO	5	T	___MGINTRELFLNF	TRUE	TRUE	FALSE	0.0913754	FALSE	S/T	S/T	0.000443843	0.389	0.328	0.041	0.041
Q9UQM7	Calcium/calmodulin-dependent protein kinase type II subunit alpha	CAMK2A	DLGP1-2-S44	O14490-2	DLGP1-2	44	S	CRRMRSGSYIKAMGD	TRUE	TRUE	FALSE	0.196324	FALSE	S/T	S/T	0.0190285	0.455	0.187	0.041	0.041
Q9UQM7	Calcium/calmodulin-dependent protein kinase type II subunit alpha	CAMK2A	DLGP1-2-S349	O14490-2	DLGP1-2	349	S	FKKNRCLSIGIQVDD	FALSE	FALSE	FALSE	0.313766	FALSE	S/T	S/T	0.0850408	0.455	0.187	0.041	0.041
Q9UQM7	Calcium/calmodulin-dependent protein kinase type II subunit alpha	CAMK2A	DLGP1-2-S393	O14490-2	DLGP1-2	393	S	RRFTRSNSVTTAVQA	FALSE	FALSE	FALSE	0.414756	FALSE	S/T	S/T	0.352301	0.455	0.187	0.041	0.041
Q9UQM7	Calcium/calmodulin-dependent protein kinase type II subunit alpha	CAMK2A	ITBP1-T38	O14713	ITBP1	38	T	GGLSRSSTVASLDTD	TRUE	TRUE	TRUE	0.557865	FALSE	S/T	S/T	0.0254572	0.673	0.362	0.041	0.041
Q9UQM7	Calcium/calmodulin-dependent protein kinase type II subunit alpha	CAMK2A	ANR28-S1011	O15084	ANR28	1011	S	TNTSKTVSFEALPIM	FALSE	FALSE	FALSE	0.477608	FALSE	S/T	S/T	0.320937	0.61	0.221	0.041	0.041
Q9UQM7	Calcium/calmodulin-dependent protein kinase type II subunit alpha	CAMK2A	TELT-S157	O15273	TELT	157	S	GALRRSLSRSMSQEA	TRUE	TRUE	FALSE	0.225712	FALSE	S/T	S/T	0.0543414	0.486	0.15	0.041	0.041
Q9UQM7	Calcium/calmodulin-dependent protein kinase type II subunit alpha	CAMK2A	TELT-S161	O15273	TELT	161	S	RSLSRSMSQEAQRG_	TRUE	TRUE	FALSE	0.321276	FALSE	S/T	S/T	0.261981	0.486	0.15	0.041	0.041
Q9UQM7	Calcium/calmodulin-dependent protein kinase type II subunit alpha	CAMK2A	KCNQ2-4-S438	O43526-4	KCNQ2-4	438	S	QTVRRSPSADQSLED	TRUE	TRUE	FALSE	0.426661	FALSE	S/T	S/T	0.182549	0.369	0.251	0.041	0.041
Q9UQM7	Calcium/calmodulin-dependent protein kinase type II subunit alpha	CAMK2A	NR1I2-T290	O75469	NR1I2	290	T	LCQLRFNTVFNAETG	TRUE	TRUE	FALSE	0.465414	FALSE	S/T	S/T	0.00949211	0.492	0.425	0.041	0.041
Q9UQM7	Calcium/calmodulin-dependent protein kinase type II subunit alpha	CAMK2A	CAC1H-S1198	O95180	CAC1H	1198	S	TPLRRAESLDPRPLR	TRUE	TRUE	TRUE	0.548289	FALSE	S/T	S/T	0.439633	0.347	0.288	0.041	0.041
Q9UQM7	Calcium/calmodulin-dependent protein kinase type II subunit alpha	CAMK2A	PTTG1-S31	O95997	PTTG1	31	S	LKLGSGPSIKALDGR	TRUE	TRUE	TRUE	0.573626	FALSE	S/T	S/T	0.30674	0.668	0.231	0.041	0.041
Q9UQM7	Calcium/calmodulin-dependent protein kinase type II subunit alpha	CAMK2A	PTTG1-S87	O95997	PTTG1	87	S	PLKQKQPSFSAKKMT	TRUE	TRUE	TRUE	0.63719	FALSE	S/T	S/T	0.75094	0.668	0.231	0.041	0.041
Q9UQM7	Calcium/calmodulin-dependent protein kinase type II subunit alpha	CAMK2A	PTTG1-S89	O95997	PTTG1	89	S	KQKQPSFSAKKMTEK	TRUE	TRUE	FALSE	0.299717	FALSE	S/T	S/T	0.00503908	0.668	0.231	0.041	0.041
Q9UQM7	Calcium/calmodulin-dependent protein kinase type II subunit alpha	CAMK2A	PTTG1-T66	O95997	PTTG1	66	T	ATRKALGTVNRATEK	TRUE	TRUE	FALSE	0.472413	FALSE	S/T	S/T	0.0433658	0.668	0.231	0.041	0.041
Q9UQM7	Calcium/calmodulin-dependent protein kinase type II subunit alpha	CAMK2A	ITB1-T788	P05556	ITB1	788	T	PIYKSAVTTVVNPKY	TRUE	TRUE	FALSE	0.309154	FALSE	S/T	S/T	0.00431853	0.426	0.349	0.041	0.041
Q9UQM7	Calcium/calmodulin-dependent protein kinase type II subunit alpha	CAMK2A	ITB1-T789	P05556	ITB1	789	T	IYKSAVTTVVNPKYE	TRUE	TRUE	FALSE	0.233381	FALSE	S/T	S/T	0.000633099	0.426	0.349	0.041	0.041
Q9UQM7	Calcium/calmodulin-dependent protein kinase type II subunit alpha	CAMK2A	TY3H-S19	P07101	TY3H	19	S	KGFRRAVSELDAKQA	TRUE	TRUE	FALSE	0.452582	FALSE	S/T	S/T	0.0450846	0.735	0.278	0.041	0.041
Q9UQM7	Calcium/calmodulin-dependent protein kinase type II subunit alpha	CAMK2A	TY3H-S71	P07101	TY3H	71	S	RFIGRRQSLIEDARK	TRUE	TRUE	FALSE	0.468884	FALSE	S/T	S/T	0.144633	0.735	0.278	0.041	0.041
Q9UQM7	Calcium/calmodulin-dependent protein kinase type II subunit alpha	CAMK2A	TY3H-3-S19	P07101-3	TY3H-3	19	S	KGFRRAVSELDAKQA	TRUE	TRUE	FALSE	0.453367	FALSE	S/T	S/T	0.0443758	0.735	0.278	0.041	0.041
Q9UQM7	Calcium/calmodulin-dependent protein kinase type II subunit alpha	CAMK2A	TY3H-3-S40	P07101-3	TY3H-3	40	S	RFIGRRQSLIEDARK	TRUE	TRUE	FALSE	0.468884	FALSE	S/T	S/T	0.142593	0.735	0.278	0.041	0.041
Q9UQM7	Calcium/calmodulin-dependent protein kinase type II subunit alpha	CAMK2A	TY3H-4-S19	P07101-4	TY3H-4	19	S	KGFRRAVSELDAKQA	TRUE	TRUE	FALSE	0.453367	FALSE	S/T	S/T	0.0443758	0.735	0.278	0.041	0.041
Q9UQM7	Calcium/calmodulin-dependent protein kinase type II subunit alpha	CAMK2A	TY3H-4-S35	P07101-4	TY3H-4	35	S	AIMVRGQSPRFIGRR	TRUE	TRUE	FALSE	0.200594	FALSE	S/T	S/T	0.00037352	0.735	0.278	0.041	0.041
Q9UQM7	Calcium/calmodulin-dependent protein kinase type II subunit alpha	CAMK2A	TY3H-4-S44	P07101-4	TY3H-4	44	S	RFIGRRQSLIEDARK	TRUE	TRUE	FALSE	0.468884	FALSE	S/T	S/T	0.142593	0.735	0.278	0.041	0.041
Q9UQM7	Calcium/calmodulin-dependent protein kinase type II subunit alpha	CAMK2A	VIME-S83	P08670	VIME	83	S	GVRLLQDSVDFSLAD	TRUE	TRUE	TRUE	0.8047	FALSE	S/T	S/T	0.662314	0.61	0.347	0.041	0.041
Q9UQM7	Calcium/calmodulin-dependent protein kinase type II subunit alpha	CAMK2A	LOX5-S272	P09917	LOX5	272	S	CSLERQLSLEQEVQQ	TRUE	TRUE	TRUE	0.679675	FALSE	S/T	S/T	0.693747	0.608	0.283	0.041	0.041
Q9UQM7	Calcium/calmodulin-dependent protein kinase type II subunit alpha	CAMK2A	TAU-8-S262	P10636-8	TAU-8	262	S	NVKSKIGSTENLKHQ	TRUE	TRUE	TRUE	0.564548	FALSE	S/T	S/T	0.0184682	0.678	0.378	0.041	0.041
Q9UQM7	Calcium/calmodulin-dependent protein kinase type II subunit alpha	CAMK2A	TAU-8-S416	P10636-8	TAU-8	416	S	SNVSSTGSIDMVDSP	TRUE	TRUE	TRUE	0.635592	FALSE	S/T	S/T	0.0775503	0.678	0.378	0.041	0.041
Q9UQM7	Calcium/calmodulin-dependent protein kinase type II subunit alpha	CAMK2A	SRF-S103	P11831	SRF	103	S	RGLKRSLSEMEIGMV	TRUE	TRUE	TRUE	0.71972	FALSE	S/T	S/T	0.272281	0.679	0.339	0.041	0.041
Q9UQM7	Calcium/calmodulin-dependent protein kinase type II subunit alpha	CAMK2A	CEAM1-8-S459	P13688-8	CEAM1-8	459	S	LHFGKTGSSGPLQ__	FALSE	FALSE	FALSE	0.395483	FALSE	S/T	S/T	0.0584351	0.394	0.334	0.041	0.041
Q9UQM7	Calcium/calmodulin-dependent protein kinase type II subunit alpha	CAMK2A	CEAM1-8-T457	P13688-8	CEAM1-8	457	T	CFLHFGKTGSSGPLQ	FALSE	FALSE	FALSE	0.107584	FALSE	S/T	S/T	0.000329433	0.394	0.334	0.041	0.041
Q9UQM7	Calcium/calmodulin-dependent protein kinase type II subunit alpha	CAMK2A	ETS1-S251	P14921	ETS1	251	S	GKLGGQDSFESIESY	TRUE	TRUE	TRUE	0.794408	FALSE	S/T	S/T	0.63102	0.665	0.313	0.041	0.041
Q9UQM7	Calcium/calmodulin-dependent protein kinase type II subunit alpha	CAMK2A	ETS1-S257	P14921	ETS1	257	S	DSFESIESYDSCDRL	TRUE	TRUE	FALSE	0.460673	FALSE	S/T	S/T	0.00833702	0.665	0.313	0.041	0.041
Q9UQM7	Calcium/calmodulin-dependent protein kinase type II subunit alpha	CAMK2A	ETS1-S282	P14921	ETS1	282	S	NSLQRVPSYDSFDSE	TRUE	TRUE	TRUE	0.615488	FALSE	S/T	S/T	0.0541042	0.665	0.313	0.041	0.041
Q9UQM7	Calcium/calmodulin-dependent protein kinase type II subunit alpha	CAMK2A	ETS1-S285	P14921	ETS1	285	S	QRVPSYDSFDSEDYP	TRUE	TRUE	TRUE	0.773257	FALSE	S/T	S/T	0.371606	0.665	0.313	0.041	0.041
Q9UQM7	Calcium/calmodulin-dependent protein kinase type II subunit alpha	CAMK2A	ETS2-S246	P15036	ETS2	246	S	FPKSRLSSVSVTYCS	TRUE	TRUE	FALSE	0.231664	FALSE	S/T	S/T	0.0252039	0.635	0.254	0.041	0.041
Q9UQM7	Calcium/calmodulin-dependent protein kinase type II subunit alpha	CAMK2A	ETS2-S310	P15036	ETS2	310	S	LDVQRVPSFESFEDD	TRUE	TRUE	TRUE	0.5012	FALSE	S/T	S/T	0.170854	0.635	0.254	0.041	0.041
Q9UQM7	Calcium/calmodulin-dependent protein kinase type II subunit alpha	CAMK2A	ETS2-S313	P15036	ETS2	313	S	QRVPSFESFEDDCSQ	TRUE	TRUE	TRUE	0.587632	FALSE	S/T	S/T	0.70864	0.635	0.254	0.041	0.041
Q9UQM7	Calcium/calmodulin-dependent protein kinase type II subunit alpha	CAMK2A	CD44-S706	P16070	CD44	706	S	LNGEASKSQEMVHLV	TRUE	TRUE	FALSE	0.380706	FALSE	S/T	S/T	0.00641771	0.521	0.338	0.041	0.041
Q9UQM7	Calcium/calmodulin-dependent protein kinase type II subunit alpha	CAMK2A	STMN1-S16	P16949	STMN1	16	S	KELEKRASGQAFELI	TRUE	TRUE	TRUE	0.515602	FALSE	S/T	S/T	0.00552164	0.609	0.374	0.041	0.041
Q9UQM7	Calcium/calmodulin-dependent protein kinase type II subunit alpha	CAMK2A	FLNA-S2523	P21333	FLNA	2523	S	VTGPRLVSNHSLHET	TRUE	TRUE	FALSE	0.443584	FALSE	S/T	S/T	0.00378556	0.595	0.36	0.041	0.041
Q9UQM7	Calcium/calmodulin-dependent protein kinase type II subunit alpha	CAMK2A	IP3KA-T311	P23677	IP3KA	311	T	EHAQRAVTKPRYMQW	TRUE	TRUE	FALSE	0.484824	FALSE	S/T	S/T	0.000514812	0.769	0.468	0.041	0.041
Q9UQM7	Calcium/calmodulin-dependent protein kinase type II subunit alpha	CAMK2A	AKAP5-S92	P24588	AKAP5	92	S	LVTRRKRSESSKQQK	TRUE	TRUE	TRUE	0.545432	FALSE	S/T	S/T	0.032341	0.588	0.347	0.041	0.041
Q9UQM7	Calcium/calmodulin-dependent protein kinase type II subunit alpha	CAMK2A	AKAP5-T87	P24588	AKAP5	87	T	ASLKRLVTRRKRSES	TRUE	TRUE	FALSE	0.333377	FALSE	S/T	S/T	0.00168796	0.588	0.347	0.041	0.041
Q9UQM7	Calcium/calmodulin-dependent protein kinase type II subunit alpha	CAMK2A	PPLA-T17	P26678	PPLA	17	T	SAIRRASTIEMPQQA	TRUE	TRUE	TRUE	0.518287	FALSE	S/T	S/T	0.0217223	0.561	0.359	0.041	0.041
Q9UQM7	Calcium/calmodulin-dependent protein kinase type II subunit alpha	CAMK2A	CLAT-3-T456	P28329-3	CLAT-3	456	T	VDNIRSATPEALAFV	TRUE	TRUE	FALSE	0.127966	FALSE	S/T	S/T	3.25734e-05	0.751	0.234	0.041	0.041
Q9UQM7	Calcium/calmodulin-dependent protein kinase type II subunit alpha	CAMK2A	SC6A4-S13	P31645	SC6A4	13	S	LNSQKQLSACEDGED	TRUE	TRUE	FALSE	0.376293	FALSE	S/T	S/T	0.0454125	0.438	0.3	0.041	0.041
Q9UQM7	Calcium/calmodulin-dependent protein kinase type II subunit alpha	CAMK2A	CTNB1-S552	P35222	CTNB1	552	S	QDTQRRTSMGGTQQQ	TRUE	TRUE	TRUE	0.568762	FALSE	S/T	S/T	0.0421278	0.584	0.394	0.041	0.041
Q9UQM7	Calcium/calmodulin-dependent protein kinase type II subunit alpha	CAMK2A	CTNB1-T332	P35222	CTNB1	332	T	VNIMRTYTYEKLLWT	TRUE	TRUE	TRUE	0.514384	FALSE	S/T	S/T	0.00769501	0.584	0.394	0.041	0.041
Q9UQM7	Calcium/calmodulin-dependent protein kinase type II subunit alpha	CAMK2A	CTNB1-T472	P35222	CTNB1	472	T	ICALRHLTSRHQEAE	TRUE	TRUE	FALSE	0.353019	FALSE	S/T	S/T	0.000596908	0.584	0.394	0.041	0.041
Q9UQM7	Calcium/calmodulin-dependent protein kinase type II subunit alpha	CAMK2A	SPRE-S213	P35270	SPRE	213	S	QQLARETSVDPDMRK	TRUE	TRUE	FALSE	0.458045	FALSE	S/T	S/T	0.636912	0.582	0.127	0.041	0.041
Q9UQM7	Calcium/calmodulin-dependent protein kinase type II subunit alpha	CAMK2A	HRH1-S396	P35367	HRH1	396	S	FTWKRLRSHSRQYVS	TRUE	TRUE	FALSE	0.44389	FALSE	S/T	S/T	0.035086	0.542	0.349	0.041	0.041
Q9UQM7	Calcium/calmodulin-dependent protein kinase type II subunit alpha	CAMK2A	HRH1-S398	P35367	HRH1	398	S	WKRLRSHSRQYVSGL	TRUE	TRUE	FALSE	0.33341	FALSE	S/T	S/T	0.00384909	0.542	0.349	0.041	0.041
Q9UQM7	Calcium/calmodulin-dependent protein kinase type II subunit alpha	CAMK2A	HRH1-T140	P35367	HRH1	140	T	LRYLKYRTKTRASAT	TRUE	TRUE	FALSE	0.230137	FALSE	S/T	S/T	0.00203894	0.542	0.349	0.041	0.041
Q9UQM7	Calcium/calmodulin-dependent protein kinase type II subunit alpha	CAMK2A	HRH1-T142	P35367	HRH1	142	T	YLKYRTKTRASATIL	TRUE	TRUE	FALSE	0.182216	FALSE	S/T	S/T	0.00066047	0.542	0.349	0.041	0.041
Q9UQM7	Calcium/calmodulin-dependent protein kinase type II subunit alpha	CAMK2A	OPRM-S268	P35372	OPRM	268	S	LKSVRMLSGSKEKDR	TRUE	TRUE	FALSE	0.490801	FALSE	S/T	S/T	0.00691951	0.531	0.371	0.041	0.041
Q9UQM7	Calcium/calmodulin-dependent protein kinase type II subunit alpha	CAMK2A	SYUA-S129	P37840	SYUA	129	S	NEAYEMPSEEGYQDY	TRUE	TRUE	TRUE	0.52296	FALSE	S/T	S/T	0.00996072	0.673	0.373	0.041	0.041
Q9UQM7	Calcium/calmodulin-dependent protein kinase type II subunit alpha	CAMK2A	IL6RB-S782	P40189	IL6RB	782	S	QVFSRSESTQPLLDS	TRUE	TRUE	FALSE	0.284268	FALSE	S/T	S/T	0.0306698	0.38	0.364	0.041	0.041
Q9UQM7	Calcium/calmodulin-dependent protein kinase type II subunit alpha	CAMK2A	ID1-S36	P41134	ID1	36	S	GEVVRCLSEQSVAIS	TRUE	TRUE	TRUE	0.505378	FALSE	S/T	S/T	0.0312786	0.571	0.346	0.041	0.041
Q9UQM7	Calcium/calmodulin-dependent protein kinase type II subunit alpha	CAMK2A	GRIA1-S567	P42261	GRIA1	567	S	FSPYEWHSEEFEEGR	TRUE	TRUE	TRUE	0.721757	FALSE	S/T	S/T	0.372934	0.589	0.354	0.041	0.041
Q9UQM7	Calcium/calmodulin-dependent protein kinase type II subunit alpha	CAMK2A	EAA1-T26	P43003	EAA1	26	T	QQGVRKRTLLAKKKV	TRUE	TRUE	FALSE	0.104258	FALSE	S/T	S/T	0.00146445	0.539	0.21	0.041	0.041
Q9UQM7	Calcium/calmodulin-dependent protein kinase type II subunit alpha	CAMK2A	EAA1-T37	P43003	EAA1	37	T	KKKVQNITKEDVKSY	TRUE	TRUE	FALSE	0.119569	FALSE	S/T	S/T	0.00264551	0.539	0.21	0.041	0.041
Q9UQM7	Calcium/calmodulin-dependent protein kinase type II subunit alpha	CAMK2A	CDN1B-S10	P46527	CDN1B	10	S	NVRVSNGSPSLERMD	TRUE	TRUE	FALSE	0.363684	FALSE	S/T	S/T	8.8301e-05	0.717	0.344	0.041	0.041
Q9UQM7	Calcium/calmodulin-dependent protein kinase type II subunit alpha	CAMK2A	KCNQ1-S484	P51787	KCNQ1	484	S	PHFMRTNSFAEDLDL	FALSE	FALSE	TRUE	0.519912	FALSE	S/T	S/T	0.478048	0.517	0.262	0.041	0.041
Q9UQM7	Calcium/calmodulin-dependent protein kinase type II subunit alpha	CAMK2A	KCNQ1-T482	P51787	KCNQ1	482	T	SMPHFMRTNSFAEDL	FALSE	FALSE	FALSE	0.143316	FALSE	S/T	S/T	0.000143812	0.517	0.262	0.041	0.041
Q9UQM7	Calcium/calmodulin-dependent protein kinase type II subunit alpha	CAMK2A	CLCN3-S109	P51790	CLCN3	109	S	ERHRRINSKKKESAW	TRUE	TRUE	FALSE	0.121649	FALSE	S/T	S/T	0.00275516	0.522	0.192	0.041	0.041
Q9UQM7	Calcium/calmodulin-dependent protein kinase type II subunit alpha	CAMK2A	RAD-S273	P55042	RAD	273	S	AGTRRRESLGKKAKR	TRUE	TRUE	FALSE	0.140784	FALSE	S/T	S/T	0.0138679	0.33	0.233	0.041	0.041
Q9UQM7	Calcium/calmodulin-dependent protein kinase type II subunit alpha	CAMK2A	NR1H2-S426	P55055	NR1H2	426	S	RMLMKLVSLRTLSSV	FALSE	FALSE	TRUE	0.607027	FALSE	S/T	S/T	0.0374219	0.665	0.366	0.041	0.041
Q9UQM7	Calcium/calmodulin-dependent protein kinase type II subunit alpha	CAMK2A	HDAC4-S210	P56524	HDAC4	210	S	YGKTQHSSLDQSSPP	FALSE	FALSE	TRUE	0.577035	FALSE	S/T	S/T	0.019545	0.683	0.391	0.041	0.041
Q9UQM7	Calcium/calmodulin-dependent protein kinase type II subunit alpha	CAMK2A	DLG4-S73	P78352	DLG4	73	S	ITLERGNSGLGFSIA	TRUE	TRUE	TRUE	0.712656	FALSE	S/T	S/T	0.105347	0.647	0.352	0.041	0.041
Q9UQM7	Calcium/calmodulin-dependent protein kinase type II subunit alpha	CAMK2A	DAB2-S723	P98082	DAB2	723	S	KPAPRQVSLPVTKST	FALSE	FALSE	TRUE	0.634645	FALSE	S/T	S/T	0.0423242	0.61	0.4	0.041	0.041
Q9UQM7	Calcium/calmodulin-dependent protein kinase type II subunit alpha	CAMK2A	2ABB-2-S20	Q00005-2	2ABB-2	20	S	RPPNTILSSSCHTEA	TRUE	TRUE	FALSE	0.185348	FALSE	S/T	S/T	0.00172597	0.608	0.267	0.041	0.041
Q9UQM7	Calcium/calmodulin-dependent protein kinase type II subunit alpha	CAMK2A	2ABB-2-S21	Q00005-2	2ABB-2	21	S	PPNTILSSSCHTEAD	TRUE	TRUE	FALSE	0.161067	FALSE	S/T	S/T	0.000487799	0.608	0.267	0.041	0.041
Q9UQM7	Calcium/calmodulin-dependent protein kinase type II subunit alpha	CAMK2A	2ABB-2-S22	Q00005-2	2ABB-2	22	S	PNTILSSSCHTEADI	TRUE	TRUE	FALSE	0.180426	FALSE	S/T	S/T	0.000180981	0.608	0.267	0.041	0.041
Q9UQM7	Calcium/calmodulin-dependent protein kinase type II subunit alpha	CAMK2A	HSF1-S230	Q00613	HSF1	230	S	PKYSRQFSLEHVHGS	TRUE	TRUE	TRUE	0.692463	FALSE	S/T	S/T	0.222442	0.625	0.377	0.041	0.041
Q9UQM7	Calcium/calmodulin-dependent protein kinase type II subunit alpha	CAMK2A	PLCB3-S537	Q01970	PLCB3	537	S	PSLEPQKSLGDEGLN	TRUE	TRUE	TRUE	0.621095	FALSE	S/T	S/T	0.0378842	0.666	0.337	0.041	0.041
Q9UQM7	Calcium/calmodulin-dependent protein kinase type II subunit alpha	CAMK2A	LGUL-T107	Q04760	LGUL	107	T	ELTHNWGTEDDETQS	TRUE	TRUE	FALSE	0.266151	FALSE	S/T	S/T	0.00992384	0.617	0.244	0.041	0.041
Q9UQM7	Calcium/calmodulin-dependent protein kinase type II subunit alpha	CAMK2A	GFPT1-S261	Q06210	GFPT1	261	S	CNLSRVDSTTCLFPV	TRUE	TRUE	FALSE	0.348681	FALSE	S/T	S/T	0.045445	0.458	0.281	0.041	0.041
Q9UQM7	Calcium/calmodulin-dependent protein kinase type II subunit alpha	CAMK2A	CACB2-2-T499	Q08289-2	CACB2-2	499	T	RGLSRQETFDSETQE	FALSE	FALSE	TRUE	0.535762	FALSE	S/T	S/T	0.785996	0.288	0.312	0.041	0.041
Q9UQM7	Calcium/calmodulin-dependent protein kinase type II subunit alpha	CAMK2A	NMDE1-S1459	Q12879	NMDE1	1459	S	RVYKKMPSIESDV__	TRUE	TRUE	TRUE	0.709831	FALSE	S/T	S/T	0.726982	0.574	0.377	0.041	0.041
Q9UQM7	Calcium/calmodulin-dependent protein kinase type II subunit alpha	CAMK2A	AAPK1-T183	Q13131	AAPK1	183	T	SDGEFLRTSCGSPNY	FALSE	FALSE	FALSE	0.193608	TRUE	S/T	S/T	3.27286e-05	0.736	0.375	0.041	0.041
Q9UQM7	Calcium/calmodulin-dependent protein kinase type II subunit alpha	CAMK2A	NMDE2-S1303	Q13224	NMDE2	1303	S	NKLRRQHSYDTFVDL	TRUE	TRUE	TRUE	0.772974	FALSE	S/T	S/T	0.9701	0.599	0.379	0.041	0.041
Q9UQM7	Calcium/calmodulin-dependent protein kinase type II subunit alpha	CAMK2A	KCC2G-T287	Q13555	KCC2G	287	T	SMMHRQETVECLRKF	FALSE	FALSE	TRUE	0.73721	TRUE	S/T	S/T	0.963285	0.832	0.555	0.041	0.041
Q9UQM7	Calcium/calmodulin-dependent protein kinase type II subunit alpha	CAMK2A	BECN1-S90	Q14457	BECN1	90	S	IPPARMMSTESANSF	TRUE	TRUE	TRUE	0.710306	FALSE	S/T	S/T	0.273438	0.654	0.316	0.041	0.041
Q9UQM7	Calcium/calmodulin-dependent protein kinase type II subunit alpha	CAMK2A	BECN1-S93	Q14457	BECN1	93	S	ARMMSTESANSFTLI	TRUE	TRUE	TRUE	0.589089	FALSE	S/T	S/T	0.0771316	0.654	0.316	0.041	0.041
Q9UQM7	Calcium/calmodulin-dependent protein kinase type II subunit alpha	CAMK2A	BECN1-S96	Q14457	BECN1	96	S	MSTESANSFTLIGEA	TRUE	TRUE	TRUE	0.706123	FALSE	S/T	S/T	0.247426	0.654	0.316	0.041	0.041
Q9UQM7	Calcium/calmodulin-dependent protein kinase type II subunit alpha	CAMK2A	SCN5A-S11	Q14524	SCN5A	11	S	FLLPRGTSSFRRFTR	TRUE	TRUE	FALSE	0.333283	FALSE	S/T	S/T	0.0673486	0.499	0.244	0.041	0.041
Q9UQM7	Calcium/calmodulin-dependent protein kinase type II subunit alpha	CAMK2A	SCN5A-S12	Q14524	SCN5A	12	S	LLPRGTSSFRRFTRE	TRUE	TRUE	FALSE	0.264762	FALSE	S/T	S/T	0.025216	0.499	0.244	0.041	0.041
Q9UQM7	Calcium/calmodulin-dependent protein kinase type II subunit alpha	CAMK2A	SCN5A-S20	Q14524	SCN5A	20	S	FRRFTRESLAAIEKR	TRUE	TRUE	FALSE	0.265597	FALSE	S/T	S/T	0.0104285	0.499	0.244	0.041	0.041
Q9UQM7	Calcium/calmodulin-dependent protein kinase type II subunit alpha	CAMK2A	SCN5A-S42	Q14524	SCN5A	42	S	GSTTLQESREGLPEE	TRUE	TRUE	FALSE	0.26186	FALSE	S/T	S/T	0.0188157	0.499	0.244	0.041	0.041
Q9UQM7	Calcium/calmodulin-dependent protein kinase type II subunit alpha	CAMK2A	SCN5A-S61	Q14524	SCN5A	61	S	PQLDLQASKKLPDLY	TRUE	TRUE	FALSE	0.214604	FALSE	S/T	S/T	0.00406809	0.499	0.244	0.041	0.041
Q9UQM7	Calcium/calmodulin-dependent protein kinase type II subunit alpha	CAMK2A	SCN5A-S457	Q14524	SCN5A	457	S	IRGVDTVSRSSLEMS	TRUE	TRUE	FALSE	0.205252	FALSE	S/T	S/T	0.00302982	0.499	0.244	0.041	0.041
Q9UQM7	Calcium/calmodulin-dependent protein kinase type II subunit alpha	CAMK2A	SCN5A-S460	Q14524	SCN5A	460	S	VDTVSRSSLEMSPLA	TRUE	TRUE	FALSE	0.301369	FALSE	S/T	S/T	0.0065053	0.499	0.244	0.041	0.041
Q9UQM7	Calcium/calmodulin-dependent protein kinase type II subunit alpha	CAMK2A	SCN5A-S464	Q14524	SCN5A	464	S	SRSSLEMSPLAPVNS	TRUE	TRUE	FALSE	0.141693	FALSE	S/T	S/T	4.19359e-06	0.499	0.244	0.041	0.041
Q9UQM7	Calcium/calmodulin-dependent protein kinase type II subunit alpha	CAMK2A	SCN5A-S471	Q14524	SCN5A	471	S	SPLAPVNSHERRSKR	TRUE	TRUE	FALSE	0.271307	FALSE	S/T	S/T	0.020038	0.499	0.244	0.041	0.041
Q9UQM7	Calcium/calmodulin-dependent protein kinase type II subunit alpha	CAMK2A	SCN5A-S483	Q14524	SCN5A	483	S	SKRRKRMSSGTEECG	TRUE	TRUE	FALSE	0.268728	FALSE	S/T	S/T	0.0201467	0.499	0.244	0.041	0.041
Q9UQM7	Calcium/calmodulin-dependent protein kinase type II subunit alpha	CAMK2A	SCN5A-S484	Q14524	SCN5A	484	S	KRRKRMSSGTEECGE	TRUE	TRUE	FALSE	0.32754	FALSE	S/T	S/T	0.0344807	0.499	0.244	0.041	0.041
Q9UQM7	Calcium/calmodulin-dependent protein kinase type II subunit alpha	CAMK2A	SCN5A-S497	Q14524	SCN5A	497	S	GEDRLPKSDSEDGPR	TRUE	TRUE	FALSE	0.126922	FALSE	S/T	S/T	0.00030571	0.499	0.244	0.041	0.041
Q9UQM7	Calcium/calmodulin-dependent protein kinase type II subunit alpha	CAMK2A	SCN5A-S499	Q14524	SCN5A	499	S	DRLPKSDSEDGPRAM	TRUE	TRUE	FALSE	0.435925	FALSE	S/T	S/T	0.221041	0.499	0.244	0.041	0.041
Q9UQM7	Calcium/calmodulin-dependent protein kinase type II subunit alpha	CAMK2A	SCN5A-S510	Q14524	SCN5A	510	S	PRAMNHLSLTRGLSR	TRUE	TRUE	FALSE	0.315426	FALSE	S/T	S/T	0.0071926	0.499	0.244	0.041	0.041
Q9UQM7	Calcium/calmodulin-dependent protein kinase type II subunit alpha	CAMK2A	SCN5A-S516	Q14524	SCN5A	516	S	LSLTRGLSRTSMKPR	TRUE	TRUE	FALSE	0.474758	FALSE	S/T	S/T	0.267549	0.499	0.244	0.041	0.041
Q9UQM7	Calcium/calmodulin-dependent protein kinase type II subunit alpha	CAMK2A	SCN5A-S528	Q14524	SCN5A	528	S	KPRSSRGSIFTFRRR	TRUE	TRUE	FALSE	0.21345	FALSE	S/T	S/T	0.00354196	0.499	0.244	0.041	0.041
Q9UQM7	Calcium/calmodulin-dependent protein kinase type II subunit alpha	CAMK2A	SCN5A-S539	Q14524	SCN5A	539	S	FRRRDLGSEADFADD	TRUE	TRUE	FALSE	0.284183	FALSE	S/T	S/T	0.00883563	0.499	0.244	0.041	0.041
Q9UQM7	Calcium/calmodulin-dependent protein kinase type II subunit alpha	CAMK2A	SCN5A-S571	Q14524	SCN5A	571	S	PWPLRRTSAQGQPSP	TRUE	TRUE	FALSE	0.323141	FALSE	S/T	S/T	0.00792149	0.499	0.244	0.041	0.041
Q9UQM7	Calcium/calmodulin-dependent protein kinase type II subunit alpha	CAMK2A	SCN5A-S577	Q14524	SCN5A	577	S	TSAQGQPSPGTSAPG	TRUE	TRUE	FALSE	0.127179	FALSE	S/T	S/T	4.47598e-05	0.499	0.244	0.041	0.041
Q9UQM7	Calcium/calmodulin-dependent protein kinase type II subunit alpha	CAMK2A	SCN5A-S664	Q14524	SCN5A	664	S	GARQRALSAVSVLTS	TRUE	TRUE	FALSE	0.347122	FALSE	S/T	S/T	0.0798419	0.499	0.244	0.041	0.041
Q9UQM7	Calcium/calmodulin-dependent protein kinase type II subunit alpha	CAMK2A	SCN5A-S667	Q14524	SCN5A	667	S	QRALSAVSVLTSALE	TRUE	TRUE	FALSE	0.256832	FALSE	S/T	S/T	0.0159227	0.499	0.244	0.041	0.041
Q9UQM7	Calcium/calmodulin-dependent protein kinase type II subunit alpha	CAMK2A	SCN5A-S1003	Q14524	SCN5A	1003	S	AAQGQLPSCIATPYS	TRUE	TRUE	FALSE	0.184641	FALSE	S/T	S/T	0.00255749	0.499	0.244	0.041	0.041
Q9UQM7	Calcium/calmodulin-dependent protein kinase type II subunit alpha	CAMK2A	SCN5A-S1503	Q14524	SCN5A	1503	S	NAMKKLGSKKPQKPI	TRUE	TRUE	FALSE	0.280602	FALSE	S/T	S/T	0.00586375	0.499	0.244	0.041	0.041
Q9UQM7	Calcium/calmodulin-dependent protein kinase type II subunit alpha	CAMK2A	SCN5A-S1865	Q14524	SCN5A	1865	S	TKRVLGESGEMDALK	TRUE	TRUE	FALSE	0.26105	FALSE	S/T	S/T	0.0186927	0.499	0.244	0.041	0.041
Q9UQM7	Calcium/calmodulin-dependent protein kinase type II subunit alpha	CAMK2A	SCN5A-S1885	Q14524	SCN5A	1885	S	KFMAANPSKISYEPI	TRUE	TRUE	FALSE	0.314874	FALSE	S/T	S/T	0.0387222	0.499	0.244	0.041	0.041
Q9UQM7	Calcium/calmodulin-dependent protein kinase type II subunit alpha	CAMK2A	SCN5A-S1920	Q14524	SCN5A	1920	S	RRHLLQRSLKHASFL	TRUE	TRUE	FALSE	0.221002	FALSE	S/T	S/T	0.0042981	0.499	0.244	0.041	0.041
Q9UQM7	Calcium/calmodulin-dependent protein kinase type II subunit alpha	CAMK2A	SCN5A-S1925	Q14524	SCN5A	1925	S	QRSLKHASFLFRQQA	TRUE	TRUE	FALSE	0.317796	FALSE	S/T	S/T	0.0510958	0.499	0.244	0.041	0.041
Q9UQM7	Calcium/calmodulin-dependent protein kinase type II subunit alpha	CAMK2A	SCN5A-S1934	Q14524	SCN5A	1934	S	LFRQQAGSGLSEEDA	TRUE	TRUE	FALSE	0.192513	FALSE	S/T	S/T	0.00219676	0.499	0.244	0.041	0.041
Q9UQM7	Calcium/calmodulin-dependent protein kinase type II subunit alpha	CAMK2A	SCN5A-S1937	Q14524	SCN5A	1937	S	QQAGSGLSEEDAPER	TRUE	TRUE	FALSE	0.428692	FALSE	S/T	S/T	0.173815	0.499	0.244	0.041	0.041
Q9UQM7	Calcium/calmodulin-dependent protein kinase type II subunit alpha	CAMK2A	SCN5A-S1998	Q14524	SCN5A	1998	S	RGSDYSHSEDLADFP	TRUE	TRUE	FALSE	0.261602	FALSE	S/T	S/T	0.0048679	0.499	0.244	0.041	0.041
Q9UQM7	Calcium/calmodulin-dependent protein kinase type II subunit alpha	CAMK2A	SCN5A-S2007	Q14524	SCN5A	2007	S	DLADFPPSPDRDRES	TRUE	TRUE	FALSE	0.148228	FALSE	S/T	S/T	1.21296e-05	0.499	0.244	0.041	0.041
Q9UQM7	Calcium/calmodulin-dependent protein kinase type II subunit alpha	CAMK2A	SCN5A-T17	Q14524	SCN5A	17	T	TSSFRRFTRESLAAI	TRUE	TRUE	FALSE	0.177203	FALSE	S/T	S/T	0.00167467	0.499	0.244	0.041	0.041
Q9UQM7	Calcium/calmodulin-dependent protein kinase type II subunit alpha	CAMK2A	SCN5A-T455	Q14524	SCN5A	455	T	LTIRGVDTVSRSSLE	TRUE	TRUE	FALSE	0.19011	FALSE	S/T	S/T	0.00205073	0.499	0.244	0.041	0.041
Q9UQM7	Calcium/calmodulin-dependent protein kinase type II subunit alpha	CAMK2A	SCN5A-T570	Q14524	SCN5A	570	T	VPWPLRRTSAQGQPS	TRUE	TRUE	FALSE	0.132573	FALSE	S/T	S/T	0.000199681	0.499	0.244	0.041	0.041
Q9UQM7	Calcium/calmodulin-dependent protein kinase type II subunit alpha	CAMK2A	SCN5A-T594	Q14524	SCN5A	594	T	LHGKKNSTVDCNGVV	FALSE	FALSE	FALSE	0.338944	FALSE	S/T	S/T	0.0709106	0.499	0.244	0.041	0.041
Q9UQM7	Calcium/calmodulin-dependent protein kinase type II subunit alpha	CAMK2A	KCJ11-T180	Q14654	KCJ11	180	T	QAHRRAETLIFSKHA	TRUE	TRUE	FALSE	0.4431	FALSE	S/T	S/T	0.022242	0.568	0.301	0.041	0.041
Q9UQM7	Calcium/calmodulin-dependent protein kinase type II subunit alpha	CAMK2A	KCJ11-T224	Q14654	KCJ11	224	T	MQVVRKTTSPEGEVV	TRUE	TRUE	FALSE	0.296889	FALSE	S/T	S/T	0.00174259	0.568	0.301	0.041	0.041
Q9UQM7	Calcium/calmodulin-dependent protein kinase type II subunit alpha	CAMK2A	ESPL1-S1501	Q14674	ESPL1	1501	S	TDNWRKMSFEILRGS	TRUE	TRUE	TRUE	0.541874	FALSE	S/T	S/T	0.51768	0.63	0.236	0.041	0.041
Q9UQM7	Calcium/calmodulin-dependent protein kinase type II subunit alpha	CAMK2A	SMAD2-S110	Q15796	SMAD2	110	S	SFSEQTRSLDGRLQV	TRUE	TRUE	TRUE	0.752175	FALSE	S/T	S/T	0.246507	0.679	0.389	0.041	0.041
Q9UQM7	Calcium/calmodulin-dependent protein kinase type II subunit alpha	CAMK2A	SMAD2-S240	Q15796	SMAD2	240	S	SDQQLNQSMDTGSPA	TRUE	TRUE	TRUE	0.744564	FALSE	S/T	S/T	0.191097	0.679	0.389	0.041	0.041
Q9UQM7	Calcium/calmodulin-dependent protein kinase type II subunit alpha	CAMK2A	SMAD2-S260	Q15796	SMAD2	260	S	TLSPVNHSLDLQPVT	TRUE	TRUE	TRUE	0.748873	FALSE	S/T	S/T	0.25631	0.679	0.389	0.041	0.041
Q9UQM7	Calcium/calmodulin-dependent protein kinase type II subunit alpha	CAMK2A	OCLN-S471	Q16625	OCLN	471	S	LDDYREESEEYMAAA	FALSE	FALSE	FALSE	0.212258	FALSE	S/T	S/T	0.0252552	0.444	0.256	0.041	0.041
Q9UQM7	Calcium/calmodulin-dependent protein kinase type II subunit alpha	CAMK2A	FBX43-T234	Q4G163	FBX43	234	T	FSQQKTSTIDDSKDD	TRUE	TRUE	FALSE	0.117658	FALSE	S/T	S/T	0.00612848	1	0.221	0.041	0.041
Q9UQM7	Calcium/calmodulin-dependent protein kinase type II subunit alpha	CAMK2A	TITIN-S11878	Q8WZ42	TITIN	11878	S	KEEVVLKSVLRKRPE	FALSE	FALSE	FALSE	0.0781556	TRUE	S/T	S/T	0.00293472	0.524	0.345	0.041	0.041
Q9UQM7	Calcium/calmodulin-dependent protein kinase type II subunit alpha	CAMK2A	TITIN-S12022	Q8WZ42	TITIN	12022	S	RRKLRPGSGGEKPPD	FALSE	FALSE	FALSE	0.0728713	TRUE	S/T	S/T	0.0013867	0.524	0.345	0.041	0.041
Q9UQM7	Calcium/calmodulin-dependent protein kinase type II subunit alpha	CAMK2A	TITIN-T11922	Q8WZ42	TITIN	11922	T	EVEVPTVTKRERKIP	FALSE	FALSE	FALSE	0.0461658	TRUE	S/T	S/T	3.82955e-05	0.524	0.345	0.041	0.041
Q9UQM7	Calcium/calmodulin-dependent protein kinase type II subunit alpha	CAMK2A	TITIN-T11932	Q8WZ42	TITIN	11932	T	ERKIPEPTKVPEIKP	FALSE	FALSE	FALSE	0.0488011	TRUE	S/T	S/T	0.000120922	0.524	0.345	0.041	0.041
Q9UQM7	Calcium/calmodulin-dependent protein kinase type II subunit alpha	CAMK2A	TITIN-T11969	Q8WZ42	TITIN	11969	T	PPVEPEPTPIAAPVT	FALSE	FALSE	FALSE	0.048679	TRUE	S/T	S/T	1.78805e-06	0.524	0.345	0.041	0.041
Q9UQM7	Calcium/calmodulin-dependent protein kinase type II subunit alpha	CAMK2A	RYR2-S2808	Q92736	RYR2	2808	S	YNRTRRISQTSQVSV	TRUE	TRUE	TRUE	0.618363	FALSE	S/T	S/T	0.331169	0.498	0.292	0.041	0.041
Q9UQM7	Calcium/calmodulin-dependent protein kinase type II subunit alpha	CAMK2A	RYR2-S2814	Q92736	RYR2	2814	S	ISQTSQVSVDAAHGY	TRUE	TRUE	TRUE	0.653362	FALSE	S/T	S/T	0.788018	0.498	0.292	0.041	0.041
Q9UQM7	Calcium/calmodulin-dependent protein kinase type II subunit alpha	CAMK2A	PP14A-S130	Q96A00	PP14A	130	S	GLRQPSPSHDGSLSP	TRUE	TRUE	FALSE	0.100376	FALSE	S/T	S/T	0.0223497	1	0.178	0.041	0.041
Q9UQM7	Calcium/calmodulin-dependent protein kinase type II subunit alpha	CAMK2A	NOX5-4-S475	Q96PH1-4	NOX5-4	475	S	WTNRLYESFKASDPL	TRUE	TRUE	FALSE	0.251762	FALSE	S/T	S/T	0.0097818	0.332	0.243	0.041	0.041
Q9UQM7	Calcium/calmodulin-dependent protein kinase type II subunit alpha	CAMK2A	NOX5-4-S498	Q96PH1-4	NOX5-4	498	S	RSVTMRKSQRSSKGS	TRUE	TRUE	FALSE	0.095781	FALSE	S/T	S/T	0.000990135	0.332	0.243	0.041	0.041
Q9UQM7	Calcium/calmodulin-dependent protein kinase type II subunit alpha	CAMK2A	NOX5-4-S502	Q96PH1-4	NOX5-4	502	S	MRKSQRSSKGSEILL	TRUE	TRUE	FALSE	0.0970186	FALSE	S/T	S/T	0.00182444	0.332	0.243	0.041	0.041
Q9UQM7	Calcium/calmodulin-dependent protein kinase type II subunit alpha	CAMK2A	NOX5-4-S659	Q96PH1-4	NOX5-4	659	S	ANKEKKDSITGLQTR	TRUE	TRUE	FALSE	0.320175	FALSE	S/T	S/T	0.02846	0.332	0.243	0.041	0.041
Q9UQM7	Calcium/calmodulin-dependent protein kinase type II subunit alpha	CAMK2A	NOX5-4-T494	Q96PH1-4	NOX5-4	494	T	KRLSRSVTMRKSQRS	TRUE	TRUE	FALSE	0.222848	FALSE	S/T	S/T	0.00667523	0.332	0.243	0.041	0.041
Q9UQM7	Calcium/calmodulin-dependent protein kinase type II subunit alpha	CAMK2A	ZN363-S155	Q96PM5	ZN363	155	S	CLEDIHTSRVVAHVL	TRUE	TRUE	FALSE	0.215814	FALSE	S/T	S/T	0.0132593	0.745	0.208	0.041	0.041
Q9UQM7	Calcium/calmodulin-dependent protein kinase type II subunit alpha	CAMK2A	ZN363-T154	Q96PM5	ZN363	154	T	ICLEDIHTSRVVAHV	TRUE	TRUE	FALSE	0.175808	FALSE	S/T	S/T	0.000518344	0.745	0.208	0.041	0.041
Q9UQM7	Calcium/calmodulin-dependent protein kinase type II subunit alpha	CAMK2A	CAR11-S116	Q9BXL7	CAR11	116	S	KEPTRRFSTIVVEEG	TRUE	TRUE	FALSE	0.386439	FALSE	S/T	S/T	0.0284497	0.522	0.298	0.041	0.041
Q9UQM7	Calcium/calmodulin-dependent protein kinase type II subunit alpha	CAMK2A	SPTN4-S2254	Q9H254	SPTN4	2254	S	RRPERQESVDQSEEA	TRUE	TRUE	TRUE	0.757197	FALSE	S/T	S/T	0.641521	0.593	0.341	0.041	0.041
Q9UQM7	Calcium/calmodulin-dependent protein kinase type II subunit alpha	CAMK2A	RETR1-S151	Q9H6L5	RETR1	151	S	AQLWRSLSESWEVIN	FALSE	FALSE	FALSE	0.281077	FALSE	S/T	S/T	0.133068	0.533	0.116	0.041	0.041
Q9UQM7	Calcium/calmodulin-dependent protein kinase type II subunit alpha	CAMK2A	CYLD-S362	Q9NQC7	CYLD	362	S	FYTLNGSSVDSQPQS	TRUE	TRUE	TRUE	0.730612	FALSE	S/T	S/T	0.364369	0.509	0.413	0.041	0.041
Q9UQM7	Calcium/calmodulin-dependent protein kinase type II subunit alpha	CAMK2A	CYLD-S418	Q9NQC7	CYLD	418	S	TTENRFHSLPFSLTK	TRUE	TRUE	TRUE	0.649384	FALSE	S/T	S/T	0.0831591	0.509	0.413	0.041	0.041
Q9UQM7	Calcium/calmodulin-dependent protein kinase type II subunit alpha	CAMK2A	CYLD-S772	Q9NQC7	CYLD	772	S	LFKKIFPSLELNITD	TRUE	TRUE	TRUE	0.686698	FALSE	S/T	S/T	0.183934	0.509	0.413	0.041	0.041
Q9UQM7	Calcium/calmodulin-dependent protein kinase type II subunit alpha	CAMK2A	SCN8A-S541	Q9UQD0	SCN8A	541	S	NRIGRKFSIMNQSLL	TRUE	TRUE	FALSE	0.435388	FALSE	S/T	S/T	0.133795	0.506	0.265	0.041	0.041
Q9UQM7	Calcium/calmodulin-dependent protein kinase type II subunit alpha	CAMK2A	SCN8A-S561	Q9UQD0	SCN8A	561	S	PFLSRHNSKSSIFSF	TRUE	TRUE	FALSE	0.323277	FALSE	S/T	S/T	0.0428506	0.506	0.265	0.041	0.041
Q9UQM7	Calcium/calmodulin-dependent protein kinase type II subunit alpha	CAMK2A	SCN8A-S641	Q9UQD0	SCN8A	641	S	RRSVKRNSTVDCNGV	TRUE	TRUE	FALSE	0.242586	FALSE	S/T	S/T	0.0202676	0.506	0.265	0.041	0.041
Q9UQM7	Calcium/calmodulin-dependent protein kinase type II subunit alpha	CAMK2A	SCN8A-T642	Q9UQD0	SCN8A	642	T	RSVKRNSTVDCNGVV	TRUE	TRUE	FALSE	0.436477	FALSE	S/T	S/T	0.129784	0.506	0.265	0.041	0.041
Q9UQM7	Calcium/calmodulin-dependent protein kinase type II subunit alpha	CAMK2A	HDAC5-S259	Q9UQL6	HDAC5	259	S	FPLRKTASEPNLKVR	TRUE	TRUE	TRUE	0.810568	FALSE	S/T	S/T	0.376605	0.732	0.4	0.041	0.041
Q9UQM7	Calcium/calmodulin-dependent protein kinase type II subunit alpha	CAMK2A	HDAC5-S498	Q9UQL6	HDAC5	498	S	RPLSRTQSSPLPQSP	TRUE	TRUE	TRUE	0.766122	FALSE	S/T	S/T	0.121872	0.732	0.4	0.041	0.041
Q9UQM7	Calcium/calmodulin-dependent protein kinase type II subunit alpha	CAMK2A	KCC2A-2-T286	Q9UQM7-2	KCC2A-2	286	T	SCMHRQETVDCLKKF	TRUE	TRUE	FALSE	0.455671	FALSE	S/T	S/T	0.255482	1	1	0.041	0.041
Q9UQM7	Calcium/calmodulin-dependent protein kinase type II subunit alpha	CAMK2A	KIF3A-S687	Q9Y496	KIF3A	687	S	KTGRRKRSAKPETVI	TRUE	TRUE	FALSE	0.137041	FALSE	S/T	S/T	0.0141928	0.469	0.169	0.041	0.041
Q9UQM7	Calcium/calmodulin-dependent protein kinase type II subunit alpha	CAMK2A	DGLA-S782	Q9Y4D2	DGLA	782	S	APLATMESLSDTESL	TRUE	TRUE	FALSE	0.375869	FALSE	S/T	S/T	0.0420261	0.465	0.309	0.041	0.041
Q9UQM7	Calcium/calmodulin-dependent protein kinase type II subunit alpha	CAMK2A	DGLA-S808	Q9Y4D2	DGLA	808	S	RSIRGSPSLHAVLER	TRUE	TRUE	FALSE	0.239013	FALSE	S/T	S/T	0.0055647	0.465	0.309	0.041	0.041
Q9UQM7	Calcium/calmodulin-dependent protein kinase type II subunit alpha	CAMK2A	NCOR2-S2426	Q9Y618	NCOR2	2426	S	ASGDRPPSVSSVHSE	TRUE	TRUE	FALSE	0.286244	FALSE	S/T	S/T	0.0138701	0.6	0.263	0.041	0.041
Q9UQM7	Calcium/calmodulin-dependent protein kinase type II subunit alpha	CAMK2A	NCOR2-S2453	Q9Y618	NCOR2	2453	S	VWEDRPSSAGSTPFP	TRUE	TRUE	FALSE	0.251056	FALSE	S/T	S/T	0.00236172	0.6	0.263	0.041	0.041
Q13554	Calcium/calmodulin-dependent protein kinase type II subunit beta	CAMK2B	RAD-S273	P55042	RAD	273	S	AGTRRRESLGKKAKR	FALSE	FALSE	FALSE	0.211626	FALSE	S/T	S/T	0.00335925	0.33	0.305	0.041	0.041
Q13554	Calcium/calmodulin-dependent protein kinase type II subunit beta	CAMK2B	NR1H2-S426	P55055	NR1H2	426	S	RMLMKLVSLRTLSSV	FALSE	FALSE	FALSE	0.370684	FALSE	S/T	S/T	0.00602445	0.638	0.314	0.041	0.041
Q13554	Calcium/calmodulin-dependent protein kinase type II subunit beta	CAMK2B	HDAC4-S210	P56524	HDAC4	210	S	YGKTQHSSLDQSSPP	FALSE	FALSE	FALSE	0.378571	FALSE	S/T	S/T	0.0016836	0.702	0.34	0.041	0.041
Q13554	Calcium/calmodulin-dependent protein kinase type II subunit beta	CAMK2B	DLG4-S73	P78352	DLG4	73	S	ITLERGNSGLGFSIA	FALSE	FALSE	FALSE	0.48348	FALSE	S/T	S/T	0.0032705	0.663	0.408	0.041	0.041
Q13554	Calcium/calmodulin-dependent protein kinase type II subunit beta	CAMK2B	DAB2-S723	P98082	DAB2	723	S	KPAPRQVSLPVTKST	FALSE	FALSE	TRUE	0.545875	FALSE	S/T	S/T	0.0266591	0.592	0.368	0.041	0.041
Q13554	Calcium/calmodulin-dependent protein kinase type II subunit beta	CAMK2B	2ABB-2-S20	Q00005-2	2ABB-2	20	S	RPPNTILSSSCHTEA	FALSE	FALSE	FALSE	0.117349	FALSE	S/T	S/T	0.000610211	0.602	0.226	0.041	0.041
Q13554	Calcium/calmodulin-dependent protein kinase type II subunit beta	CAMK2B	2ABB-2-S21	Q00005-2	2ABB-2	21	S	PPNTILSSSCHTEAD	FALSE	FALSE	FALSE	0.129638	FALSE	S/T	S/T	0.000258807	0.602	0.226	0.041	0.041
Q13554	Calcium/calmodulin-dependent protein kinase type II subunit beta	CAMK2B	2ABB-2-S22	Q00005-2	2ABB-2	22	S	PNTILSSSCHTEADI	FALSE	FALSE	FALSE	0.143252	FALSE	S/T	S/T	3.94573e-05	0.602	0.226	0.041	0.041
Q13554	Calcium/calmodulin-dependent protein kinase type II subunit beta	CAMK2B	HSF1-S230	Q00613	HSF1	230	S	PKYSRQFSLEHVHGS	FALSE	FALSE	TRUE	0.668033	FALSE	S/T	S/T	0.10328	0.661	0.316	0.041	0.041
Q13554	Calcium/calmodulin-dependent protein kinase type II subunit beta	CAMK2B	PLCB3-S537	Q01970	PLCB3	537	S	PSLEPQKSLGDEGLN	FALSE	FALSE	TRUE	0.924619	FALSE	S/T	S/T	0.014734	0.609	0.366	0.0515	0.21
Q13554	Calcium/calmodulin-dependent protein kinase type II subunit beta	CAMK2B	LGUL-T107	Q04760	LGUL	107	T	ELTHNWGTEDDETQS	FALSE	FALSE	FALSE	0.148681	FALSE	S/T	S/T	0.00467002	0.615	0.201	0.041	0.041
Q13554	Calcium/calmodulin-dependent protein kinase type II subunit beta	CAMK2B	GFPT1-S261	Q06210	GFPT1	261	S	CNLSRVDSTTCLFPV	FALSE	FALSE	FALSE	0.263431	FALSE	S/T	S/T	0.00983479	0.473	0.293	0.041	0.041
Q13554	Calcium/calmodulin-dependent protein kinase type II subunit beta	CAMK2B	CACB2-2-T499	Q08289-2	CACB2-2	499	T	RGLSRQETFDSETQE	FALSE	FALSE	TRUE	0.574248	FALSE	S/T	S/T	0.534328	0.362	0.324	0.041	0.041
Q13554	Calcium/calmodulin-dependent protein kinase type II subunit beta	CAMK2B	NMDE1-S1459	Q12879	NMDE1	1459	S	RVYKKMPSIESDV__	FALSE	FALSE	TRUE	0.825594	FALSE	S/T	S/T	0.019025	0.497	0.377	0.1085	0.2385
Q13554	Calcium/calmodulin-dependent protein kinase type II subunit beta	CAMK2B	AAPK1-T183	Q13131	AAPK1	183	T	SDGEFLRTSCGSPNY	TRUE	TRUE	FALSE	0.11576	TRUE	S/T	S/T	1.51102e-05	0.682	0.351	0.041	0.041
Q13554	Calcium/calmodulin-dependent protein kinase type II subunit beta	CAMK2B	NMDE2-S1303	Q13224	NMDE2	1303	S	NKLRRQHSYDTFVDL	FALSE	FALSE	TRUE	0.817102	FALSE	S/T	S/T	0.0307072	0.574	0.466	0.1015	0.205
Q13554	Calcium/calmodulin-dependent protein kinase type II subunit beta	CAMK2B	KCC2G-T287	Q13555	KCC2G	287	T	SMMHRQETVECLRKF	TRUE	TRUE	TRUE	0.690626	TRUE	S/T	S/T	0.950458	0.902	0.721	0.041	0.041
Q13554	Calcium/calmodulin-dependent protein kinase type II subunit beta	CAMK2B	BECN1-S90	Q14457	BECN1	90	S	IPPARMMSTESANSF	FALSE	FALSE	FALSE	0.401026	FALSE	S/T	S/T	0.0142186	0.587	0.304	0.041	0.041
Q13554	Calcium/calmodulin-dependent protein kinase type II subunit beta	CAMK2B	BECN1-S93	Q14457	BECN1	93	S	ARMMSTESANSFTLI	FALSE	FALSE	FALSE	0.32971	FALSE	S/T	S/T	0.00490867	0.587	0.304	0.041	0.041
Q13554	Calcium/calmodulin-dependent protein kinase type II subunit beta	CAMK2B	BECN1-S96	Q14457	BECN1	96	S	MSTESANSFTLIGEA	FALSE	FALSE	FALSE	0.42475	FALSE	S/T	S/T	0.0241549	0.587	0.304	0.041	0.041
Q13554	Calcium/calmodulin-dependent protein kinase type II subunit beta	CAMK2B	SCN5A-S11	Q14524	SCN5A	11	S	FLLPRGTSSFRRFTR	FALSE	FALSE	FALSE	0.262128	FALSE	S/T	S/T	0.00935347	0.502	0.284	0.041	0.041
Q13554	Calcium/calmodulin-dependent protein kinase type II subunit beta	CAMK2B	SCN5A-S12	Q14524	SCN5A	12	S	LLPRGTSSFRRFTRE	FALSE	FALSE	FALSE	0.257665	FALSE	S/T	S/T	0.0148861	0.502	0.284	0.041	0.041
Q13554	Calcium/calmodulin-dependent protein kinase type II subunit beta	CAMK2B	SCN5A-S20	Q14524	SCN5A	20	S	FRRFTRESLAAIEKR	FALSE	FALSE	FALSE	0.171961	FALSE	S/T	S/T	0.00425835	0.502	0.284	0.041	0.041
Q13554	Calcium/calmodulin-dependent protein kinase type II subunit beta	CAMK2B	SCN5A-S42	Q14524	SCN5A	42	S	GSTTLQESREGLPEE	FALSE	FALSE	FALSE	0.134861	FALSE	S/T	S/T	0.00152184	0.502	0.284	0.041	0.041
Q13554	Calcium/calmodulin-dependent protein kinase type II subunit beta	CAMK2B	SCN5A-S61	Q14524	SCN5A	61	S	PQLDLQASKKLPDLY	FALSE	FALSE	FALSE	0.122257	FALSE	S/T	S/T	0.000687586	0.502	0.284	0.041	0.041
Q13554	Calcium/calmodulin-dependent protein kinase type II subunit beta	CAMK2B	SCN5A-S457	Q14524	SCN5A	457	S	IRGVDTVSRSSLEMS	FALSE	FALSE	FALSE	0.13002	FALSE	S/T	S/T	0.000242616	0.502	0.284	0.041	0.041
Q13554	Calcium/calmodulin-dependent protein kinase type II subunit beta	CAMK2B	SCN5A-S460	Q14524	SCN5A	460	S	VDTVSRSSLEMSPLA	FALSE	FALSE	FALSE	0.141891	FALSE	S/T	S/T	0.000945394	0.502	0.284	0.041	0.041
Q13554	Calcium/calmodulin-dependent protein kinase type II subunit beta	CAMK2B	SCN5A-S464	Q14524	SCN5A	464	S	SRSSLEMSPLAPVNS	FALSE	FALSE	FALSE	0.120332	FALSE	S/T	S/T	1.89259e-07	0.502	0.284	0.041	0.041
Q13554	Calcium/calmodulin-dependent protein kinase type II subunit beta	CAMK2B	SCN5A-S471	Q14524	SCN5A	471	S	SPLAPVNSHERRSKR	FALSE	FALSE	FALSE	0.146699	FALSE	S/T	S/T	0.00254279	0.502	0.284	0.041	0.041
Q13554	Calcium/calmodulin-dependent protein kinase type II subunit beta	CAMK2B	SCN5A-S483	Q14524	SCN5A	483	S	SKRRKRMSSGTEECG	FALSE	FALSE	FALSE	0.137464	FALSE	S/T	S/T	0.000918773	0.502	0.284	0.041	0.041
Q13554	Calcium/calmodulin-dependent protein kinase type II subunit beta	CAMK2B	SCN5A-S484	Q14524	SCN5A	484	S	KRRKRMSSGTEECGE	FALSE	FALSE	FALSE	0.171747	FALSE	S/T	S/T	0.00410128	0.502	0.284	0.041	0.041
Q13554	Calcium/calmodulin-dependent protein kinase type II subunit beta	CAMK2B	SCN5A-S497	Q14524	SCN5A	497	S	GEDRLPKSDSEDGPR	FALSE	FALSE	FALSE	0.135389	FALSE	S/T	S/T	2.73619e-05	0.502	0.284	0.041	0.041
Q13554	Calcium/calmodulin-dependent protein kinase type II subunit beta	CAMK2B	SCN5A-S499	Q14524	SCN5A	499	S	DRLPKSDSEDGPRAM	FALSE	FALSE	FALSE	0.288144	FALSE	S/T	S/T	0.0224998	0.502	0.284	0.041	0.041
Q13554	Calcium/calmodulin-dependent protein kinase type II subunit beta	CAMK2B	SCN5A-S510	Q14524	SCN5A	510	S	PRAMNHLSLTRGLSR	FALSE	FALSE	FALSE	0.146699	FALSE	S/T	S/T	0.00254209	0.502	0.284	0.041	0.041
Q13554	Calcium/calmodulin-dependent protein kinase type II subunit beta	CAMK2B	SCN5A-S516	Q14524	SCN5A	516	S	LSLTRGLSRTSMKPR	FALSE	FALSE	FALSE	0.465645	FALSE	S/T	S/T	0.0627666	0.502	0.284	0.041	0.041
Q13554	Calcium/calmodulin-dependent protein kinase type II subunit beta	CAMK2B	SCN5A-S528	Q14524	SCN5A	528	S	KPRSSRGSIFTFRRR	FALSE	FALSE	FALSE	0.127886	FALSE	S/T	S/T	0.000625038	0.502	0.284	0.041	0.041
Q13554	Calcium/calmodulin-dependent protein kinase type II subunit beta	CAMK2B	SCN5A-S539	Q14524	SCN5A	539	S	FRRRDLGSEADFADD	FALSE	FALSE	FALSE	0.176028	FALSE	S/T	S/T	0.0043949	0.502	0.284	0.041	0.041
Q13554	Calcium/calmodulin-dependent protein kinase type II subunit beta	CAMK2B	SCN5A-S571	Q14524	SCN5A	571	S	PWPLRRTSAQGQPSP	FALSE	FALSE	FALSE	0.147271	FALSE	S/T	S/T	0.00212077	0.502	0.284	0.041	0.041
Q13554	Calcium/calmodulin-dependent protein kinase type II subunit beta	CAMK2B	SCN5A-S577	Q14524	SCN5A	577	S	TSAQGQPSPGTSAPG	FALSE	FALSE	FALSE	0.143937	FALSE	S/T	S/T	7.59296e-06	0.502	0.284	0.041	0.041
Q13554	Calcium/calmodulin-dependent protein kinase type II subunit beta	CAMK2B	SCN5A-S664	Q14524	SCN5A	664	S	GARQRALSAVSVLTS	FALSE	FALSE	FALSE	0.257638	FALSE	S/T	S/T	0.0130622	0.502	0.284	0.041	0.041
Q13554	Calcium/calmodulin-dependent protein kinase type II subunit beta	CAMK2B	SCN5A-S667	Q14524	SCN5A	667	S	QRALSAVSVLTSALE	FALSE	FALSE	FALSE	0.29351	FALSE	S/T	S/T	0.00767813	0.502	0.284	0.041	0.041
Q13554	Calcium/calmodulin-dependent protein kinase type II subunit beta	CAMK2B	SCN5A-S1003	Q14524	SCN5A	1003	S	AAQGQLPSCIATPYS	FALSE	FALSE	FALSE	0.134131	FALSE	S/T	S/T	0.00115539	0.502	0.284	0.041	0.041
Q13554	Calcium/calmodulin-dependent protein kinase type II subunit beta	CAMK2B	SCN5A-S1503	Q14524	SCN5A	1503	S	NAMKKLGSKKPQKPI	FALSE	FALSE	FALSE	0.130172	FALSE	S/T	S/T	0.00143748	0.502	0.284	0.041	0.041
Q13554	Calcium/calmodulin-dependent protein kinase type II subunit beta	CAMK2B	SCN5A-S1865	Q14524	SCN5A	1865	S	TKRVLGESGEMDALK	FALSE	FALSE	FALSE	0.139222	FALSE	S/T	S/T	0.00182493	0.502	0.284	0.041	0.041
Q13554	Calcium/calmodulin-dependent protein kinase type II subunit beta	CAMK2B	SCN5A-S1885	Q14524	SCN5A	1885	S	KFMAANPSKISYEPI	FALSE	FALSE	FALSE	0.163473	FALSE	S/T	S/T	0.00318169	0.502	0.284	0.041	0.041
Q13554	Calcium/calmodulin-dependent protein kinase type II subunit beta	CAMK2B	SCN5A-S1920	Q14524	SCN5A	1920	S	RRHLLQRSLKHASFL	FALSE	FALSE	FALSE	0.140629	FALSE	S/T	S/T	0.00208952	0.502	0.284	0.041	0.041
Q13554	Calcium/calmodulin-dependent protein kinase type II subunit beta	CAMK2B	SCN5A-S1925	Q14524	SCN5A	1925	S	QRSLKHASFLFRQQA	FALSE	FALSE	FALSE	0.294401	FALSE	S/T	S/T	0.0229597	0.502	0.284	0.041	0.041
Q13554	Calcium/calmodulin-dependent protein kinase type II subunit beta	CAMK2B	SCN5A-S1934	Q14524	SCN5A	1934	S	LFRQQAGSGLSEEDA	FALSE	FALSE	FALSE	0.120971	FALSE	S/T	S/T	0.000443716	0.502	0.284	0.041	0.041
Q13554	Calcium/calmodulin-dependent protein kinase type II subunit beta	CAMK2B	SCN5A-S1937	Q14524	SCN5A	1937	S	QQAGSGLSEEDAPER	FALSE	FALSE	TRUE	0.505577	FALSE	S/T	S/T	0.095006	0.502	0.284	0.041	0.041
Q13554	Calcium/calmodulin-dependent protein kinase type II subunit beta	CAMK2B	SCN5A-S1998	Q14524	SCN5A	1998	S	RGSDYSHSEDLADFP	FALSE	FALSE	FALSE	0.120971	FALSE	S/T	S/T	0.000416515	0.502	0.284	0.041	0.041
Q13554	Calcium/calmodulin-dependent protein kinase type II subunit beta	CAMK2B	SCN5A-S2007	Q14524	SCN5A	2007	S	DLADFPPSPDRDRES	FALSE	FALSE	FALSE	0.138175	FALSE	S/T	S/T	5.68638e-07	0.502	0.284	0.041	0.041
Q13554	Calcium/calmodulin-dependent protein kinase type II subunit beta	CAMK2B	SCN5A-T17	Q14524	SCN5A	17	T	TSSFRRFTRESLAAI	FALSE	FALSE	FALSE	0.135099	FALSE	S/T	S/T	0.000979317	0.502	0.284	0.041	0.041
Q13554	Calcium/calmodulin-dependent protein kinase type II subunit beta	CAMK2B	SCN5A-T455	Q14524	SCN5A	455	T	LTIRGVDTVSRSSLE	FALSE	FALSE	FALSE	0.244721	FALSE	S/T	S/T	0.00602442	0.502	0.284	0.041	0.041
Q13554	Calcium/calmodulin-dependent protein kinase type II subunit beta	CAMK2B	SCN5A-T570	Q14524	SCN5A	570	T	VPWPLRRTSAQGQPS	FALSE	FALSE	FALSE	0.119529	FALSE	S/T	S/T	6.04915e-05	0.502	0.284	0.041	0.041
Q13554	Calcium/calmodulin-dependent protein kinase type II subunit beta	CAMK2B	SCN5A-T594	Q14524	SCN5A	594	T	LHGKKNSTVDCNGVV	FALSE	FALSE	FALSE	0.496514	FALSE	S/T	S/T	0.0883646	0.502	0.284	0.041	0.041
Q13554	Calcium/calmodulin-dependent protein kinase type II subunit beta	CAMK2B	KCJ11-T180	Q14654	KCJ11	180	T	QAHRRAETLIFSKHA	FALSE	FALSE	TRUE	0.522004	FALSE	S/T	S/T	0.00902329	0.528	0.25	0.07	0.041
Q13554	Calcium/calmodulin-dependent protein kinase type II subunit beta	CAMK2B	KCJ11-T224	Q14654	KCJ11	224	T	MQVVRKTTSPEGEVV	FALSE	FALSE	FALSE	0.405611	FALSE	S/T	S/T	0.000409586	0.528	0.25	0.07	0.041
Q13554	Calcium/calmodulin-dependent protein kinase type II subunit beta	CAMK2B	ESPL1-S1501	Q14674	ESPL1	1501	S	TDNWRKMSFEILRGS	FALSE	FALSE	FALSE	0.340805	FALSE	S/T	S/T	0.091955	0.676	0.185	0.041	0.041
Q13554	Calcium/calmodulin-dependent protein kinase type II subunit beta	CAMK2B	SMAD2-S110	Q15796	SMAD2	110	S	SFSEQTRSLDGRLQV	FALSE	FALSE	FALSE	0.393963	FALSE	S/T	S/T	0.00273406	0.642	0.364	0.041	0.041
Q13554	Calcium/calmodulin-dependent protein kinase type II subunit beta	CAMK2B	SMAD2-S240	Q15796	SMAD2	240	S	SDQQLNQSMDTGSPA	FALSE	FALSE	FALSE	0.4866	FALSE	S/T	S/T	0.0183059	0.642	0.364	0.041	0.041
Q13554	Calcium/calmodulin-dependent protein kinase type II subunit beta	CAMK2B	SMAD2-S260	Q15796	SMAD2	260	S	TLSPVNHSLDLQPVT	FALSE	FALSE	FALSE	0.417665	FALSE	S/T	S/T	0.00615902	0.642	0.364	0.041	0.041
Q13554	Calcium/calmodulin-dependent protein kinase type II subunit beta	CAMK2B	OCLN-S471	Q16625	OCLN	471	S	LDDYREESEEYMAAA	TRUE	TRUE	FALSE	0.176167	FALSE	S/T	S/T	0.00312206	0.482	0.29	0.041	0.041
Q13554	Calcium/calmodulin-dependent protein kinase type II subunit beta	CAMK2B	FBX43-T234	Q4G163	FBX43	234	T	FSQQKTSTIDDSKDD	FALSE	FALSE	FALSE	0.140228	FALSE	S/T	S/T	0.000794393	0.697	0.24	0.041	0.041
Q13554	Calcium/calmodulin-dependent protein kinase type II subunit beta	CAMK2B	TITIN-S11878	Q8WZ42	TITIN	11878	S	KEEVVLKSVLRKRPE	FALSE	FALSE	FALSE	0.0838777	TRUE	S/T	S/T	0.00317803	0.533	0.306	0.041	0.041
Q13554	Calcium/calmodulin-dependent protein kinase type II subunit beta	CAMK2B	TITIN-S12022	Q8WZ42	TITIN	12022	S	RRKLRPGSGGEKPPD	FALSE	FALSE	FALSE	0.0588319	TRUE	S/T	S/T	0.000499255	0.533	0.306	0.041	0.041
Q13554	Calcium/calmodulin-dependent protein kinase type II subunit beta	CAMK2B	TITIN-T11922	Q8WZ42	TITIN	11922	T	EVEVPTVTKRERKIP	FALSE	FALSE	FALSE	0.0707683	TRUE	S/T	S/T	1.09643e-05	0.533	0.306	0.041	0.041
Q13554	Calcium/calmodulin-dependent protein kinase type II subunit beta	CAMK2B	TITIN-T11932	Q8WZ42	TITIN	11932	T	ERKIPEPTKVPEIKP	FALSE	FALSE	FALSE	0.0624335	TRUE	S/T	S/T	3.0145e-05	0.533	0.306	0.041	0.041
Q13554	Calcium/calmodulin-dependent protein kinase type II subunit beta	CAMK2B	TITIN-T11969	Q8WZ42	TITIN	11969	T	PPVEPEPTPIAAPVT	FALSE	FALSE	FALSE	0.0665638	TRUE	S/T	S/T	4.60661e-07	0.533	0.306	0.041	0.041
Q13554	Calcium/calmodulin-dependent protein kinase type II subunit beta	CAMK2B	RYR2-S2808	Q92736	RYR2	2808	S	YNRTRRISQTSQVSV	FALSE	FALSE	TRUE	0.613108	FALSE	S/T	S/T	0.0492579	0.576	0.295	0.089	0.069
Q13554	Calcium/calmodulin-dependent protein kinase type II subunit beta	CAMK2B	RYR2-S2814	Q92736	RYR2	2814	S	ISQTSQVSVDAAHGY	FALSE	FALSE	TRUE	0.721787	FALSE	S/T	S/T	0.421025	0.576	0.295	0.089	0.069
Q13554	Calcium/calmodulin-dependent protein kinase type II subunit beta	CAMK2B	PP14A-S130	Q96A00	PP14A	130	S	GLRQPSPSHDGSLSP	FALSE	FALSE	FALSE	0.100955	FALSE	S/T	S/T	0.00138291	1	0.193	0.041	0.041
Q13554	Calcium/calmodulin-dependent protein kinase type II subunit beta	CAMK2B	NOX5-4-S475	Q96PH1-4	NOX5-4	475	S	WTNRLYESFKASDPL	FALSE	FALSE	FALSE	0.216706	FALSE	S/T	S/T	0.0081342	0.391	0.239	0.041	0.041
Q13554	Calcium/calmodulin-dependent protein kinase type II subunit beta	CAMK2B	NOX5-4-S498	Q96PH1-4	NOX5-4	498	S	RSVTMRKSQRSSKGS	FALSE	FALSE	FALSE	0.0588861	FALSE	S/T	S/T	0.000211475	0.391	0.239	0.041	0.041
Q13554	Calcium/calmodulin-dependent protein kinase type II subunit beta	CAMK2B	NOX5-4-S502	Q96PH1-4	NOX5-4	502	S	MRKSQRSSKGSEILL	FALSE	FALSE	FALSE	0.0573434	FALSE	S/T	S/T	0.000192678	0.391	0.239	0.041	0.041
Q13554	Calcium/calmodulin-dependent protein kinase type II subunit beta	CAMK2B	NOX5-4-S659	Q96PH1-4	NOX5-4	659	S	ANKEKKDSITGLQTR	FALSE	FALSE	FALSE	0.107759	FALSE	S/T	S/T	0.00256052	0.391	0.239	0.041	0.041
Q13554	Calcium/calmodulin-dependent protein kinase type II subunit beta	CAMK2B	NOX5-4-T494	Q96PH1-4	NOX5-4	494	T	KRLSRSVTMRKSQRS	FALSE	FALSE	FALSE	0.195838	FALSE	S/T	S/T	0.0165527	0.391	0.239	0.041	0.041
Q13554	Calcium/calmodulin-dependent protein kinase type II subunit beta	CAMK2B	ZN363-S155	Q96PM5	ZN363	155	S	CLEDIHTSRVVAHVL	FALSE	FALSE	FALSE	0.104981	FALSE	S/T	S/T	0.000861311	0.699	0.211	0.041	0.041
Q13554	Calcium/calmodulin-dependent protein kinase type II subunit beta	CAMK2B	ZN363-T154	Q96PM5	ZN363	154	T	ICLEDIHTSRVVAHV	FALSE	FALSE	FALSE	0.0968455	FALSE	S/T	S/T	4.82183e-05	0.699	0.211	0.041	0.041
Q13554	Calcium/calmodulin-dependent protein kinase type II subunit beta	CAMK2B	CAR11-S116	Q9BXL7	CAR11	116	S	KEPTRRFSTIVVEEG	FALSE	FALSE	FALSE	0.447078	FALSE	S/T	S/T	0.0150279	0.535	0.321	0.041	0.1505
Q13554	Calcium/calmodulin-dependent protein kinase type II subunit beta	CAMK2B	SPTN4-S2254	Q9H254	SPTN4	2254	S	RRPERQESVDQSEEA	FALSE	FALSE	TRUE	0.829563	FALSE	S/T	S/T	0.408057	0.607	0.376	0.1435	0.0855
Q13554	Calcium/calmodulin-dependent protein kinase type II subunit beta	CAMK2B	RETR1-S151	Q9H6L5	RETR1	151	S	AQLWRSLSESWEVIN	TRUE	TRUE	FALSE	0.272984	FALSE	S/T	S/T	0.0437468	0.523	0.128	0.041	0.041
Q13554	Calcium/calmodulin-dependent protein kinase type II subunit beta	CAMK2B	CYLD-S362	Q9NQC7	CYLD	362	S	FYTLNGSSVDSQPQS	FALSE	FALSE	TRUE	0.570437	FALSE	S/T	S/T	0.0241251	0.615	0.419	0.041	0.041
Q13554	Calcium/calmodulin-dependent protein kinase type II subunit beta	CAMK2B	CYLD-S418	Q9NQC7	CYLD	418	S	TTENRFHSLPFSLTK	FALSE	FALSE	FALSE	0.372856	FALSE	S/T	S/T	0.00182826	0.615	0.419	0.041	0.041
Q13554	Calcium/calmodulin-dependent protein kinase type II subunit beta	CAMK2B	CYLD-S772	Q9NQC7	CYLD	772	S	LFKKIFPSLELNITD	FALSE	FALSE	FALSE	0.481726	FALSE	S/T	S/T	0.00469763	0.615	0.419	0.041	0.041
Q13554	Calcium/calmodulin-dependent protein kinase type II subunit beta	CAMK2B	SCN8A-S541	Q9UQD0	SCN8A	541	S	NRIGRKFSIMNQSLL	FALSE	FALSE	TRUE	0.514405	FALSE	S/T	S/T	0.0390505	0.538	0.297	0.074	0.099
Q13554	Calcium/calmodulin-dependent protein kinase type II subunit beta	CAMK2B	SCN8A-S561	Q9UQD0	SCN8A	561	S	PFLSRHNSKSSIFSF	FALSE	FALSE	FALSE	0.329886	FALSE	S/T	S/T	0.00286332	0.538	0.297	0.074	0.099
Q13554	Calcium/calmodulin-dependent protein kinase type II subunit beta	CAMK2B	SCN8A-S641	Q9UQD0	SCN8A	641	S	RRSVKRNSTVDCNGV	FALSE	FALSE	FALSE	0.300764	FALSE	S/T	S/T	0.00175656	0.538	0.297	0.074	0.099
Q13554	Calcium/calmodulin-dependent protein kinase type II subunit beta	CAMK2B	SCN8A-T642	Q9UQD0	SCN8A	642	T	RSVKRNSTVDCNGVV	FALSE	FALSE	TRUE	0.679929	FALSE	S/T	S/T	0.129695	0.538	0.297	0.074	0.099
Q13554	Calcium/calmodulin-dependent protein kinase type II subunit beta	CAMK2B	HDAC5-S259	Q9UQL6	HDAC5	259	S	FPLRKTASEPNLKVR	FALSE	FALSE	TRUE	0.541841	FALSE	S/T	S/T	0.0112981	0.693	0.3	0.049	0.041
Q13554	Calcium/calmodulin-dependent protein kinase type II subunit beta	CAMK2B	HDAC5-S498	Q9UQL6	HDAC5	498	S	RPLSRTQSSPLPQSP	FALSE	FALSE	FALSE	0.428031	FALSE	S/T	S/T	0.000996321	0.693	0.3	0.049	0.041
Q13554	Calcium/calmodulin-dependent protein kinase type II subunit beta	CAMK2B	KCC2A-2-T286	Q9UQM7-2	KCC2A-2	286	T	SCMHRQETVDCLKKF	FALSE	FALSE	TRUE	0.550598	FALSE	S/T	S/T	0.192164	0.825	0.666	0.041	0.041
Q13554	Calcium/calmodulin-dependent protein kinase type II subunit beta	CAMK2B	KIF3A-S687	Q9Y496	KIF3A	687	S	KTGRRKRSAKPETVI	FALSE	FALSE	FALSE	0.16474	FALSE	S/T	S/T	0.00299436	0.616	0.169	0.041	0.041
Q13554	Calcium/calmodulin-dependent protein kinase type II subunit beta	CAMK2B	DGLA-S782	Q9Y4D2	DGLA	782	S	APLATMESLSDTESL	FALSE	FALSE	FALSE	0.272694	FALSE	S/T	S/T	0.0108705	0.416	0.365	0.041	0.041
Q13554	Calcium/calmodulin-dependent protein kinase type II subunit beta	CAMK2B	DGLA-S808	Q9Y4D2	DGLA	808	S	RSIRGSPSLHAVLER	FALSE	FALSE	FALSE	0.215307	FALSE	S/T	S/T	0.00257853	0.416	0.365	0.041	0.041
Q13554	Calcium/calmodulin-dependent protein kinase type II subunit beta	CAMK2B	NCOR2-S2426	Q9Y618	NCOR2	2426	S	ASGDRPPSVSSVHSE	FALSE	FALSE	FALSE	0.168516	FALSE	S/T	S/T	0.00508146	0.578	0.208	0.041	0.041
Q13554	Calcium/calmodulin-dependent protein kinase type II subunit beta	CAMK2B	NCOR2-S2453	Q9Y618	NCOR2	2453	S	VWEDRPSSAGSTPFP	FALSE	FALSE	FALSE	0.126792	FALSE	S/T	S/T	0.000996893	0.578	0.208	0.041	0.041
Q13555	Calcium/calmodulin-dependent protein kinase type II subunit gamma	CAMK2G	SARCO-T5	O00631	SARCO	5	T	___MGINTRELFLNF	FALSE	FALSE	FALSE	0.261683	FALSE	S/T	S/T	0.000654767	0.557	0.358	0.041	0.041
Q13555	Calcium/calmodulin-dependent protein kinase type II subunit gamma	CAMK2G	DLGP1-2-S44	O14490-2	DLGP1-2	44	S	CRRMRSGSYIKAMGD	FALSE	FALSE	FALSE	0.217373	FALSE	S/T	S/T	0.140864	0.377	0.15	0.041	0.041
Q13555	Calcium/calmodulin-dependent protein kinase type II subunit gamma	CAMK2G	DLGP1-2-S349	O14490-2	DLGP1-2	349	S	FKKNRCLSIGIQVDD	FALSE	FALSE	FALSE	0.242362	FALSE	S/T	S/T	0.162805	0.377	0.15	0.041	0.041
Q13555	Calcium/calmodulin-dependent protein kinase type II subunit gamma	CAMK2G	DLGP1-2-S393	O14490-2	DLGP1-2	393	S	RRFTRSNSVTTAVQA	FALSE	FALSE	FALSE	0.2951	FALSE	S/T	S/T	0.561184	0.377	0.15	0.041	0.041
Q13555	Calcium/calmodulin-dependent protein kinase type II subunit gamma	CAMK2G	ITBP1-T38	O14713	ITBP1	38	T	GGLSRSSTVASLDTD	FALSE	FALSE	TRUE	0.67369	FALSE	S/T	S/T	0.121422	0.725	0.316	0.041	0.041
Q13555	Calcium/calmodulin-dependent protein kinase type II subunit gamma	CAMK2G	ANR28-S1011	O15084	ANR28	1011	S	TNTSKTVSFEALPIM	FALSE	FALSE	FALSE	0.403459	FALSE	S/T	S/T	0.356524	0.665	0.09	0.041	0.041
Q13555	Calcium/calmodulin-dependent protein kinase type II subunit gamma	CAMK2G	TELT-S157	O15273	TELT	157	S	GALRRSLSRSMSQEA	FALSE	FALSE	FALSE	0.387128	FALSE	S/T	S/T	0.174629	0.519	0.231	0.041	0.041
Q13555	Calcium/calmodulin-dependent protein kinase type II subunit gamma	CAMK2G	TELT-S161	O15273	TELT	161	S	RSLSRSMSQEAQRG_	FALSE	FALSE	FALSE	0.467167	FALSE	S/T	S/T	0.520259	0.519	0.231	0.041	0.041
Q13555	Calcium/calmodulin-dependent protein kinase type II subunit gamma	CAMK2G	KCNQ2-4-S438	O43526-4	KCNQ2-4	438	S	QTVRRSPSADQSLED	FALSE	FALSE	TRUE	0.590056	FALSE	S/T	S/T	0.285643	0.451	0.339	0.041	0.041
Q13555	Calcium/calmodulin-dependent protein kinase type II subunit gamma	CAMK2G	NR1I2-T290	O75469	NR1I2	290	T	LCQLRFNTVFNAETG	FALSE	FALSE	FALSE	0.30164	FALSE	S/T	S/T	0.008378	0.489	0.329	0.041	0.041
Q13555	Calcium/calmodulin-dependent protein kinase type II subunit gamma	CAMK2G	CAC1H-S1198	O95180	CAC1H	1198	S	TPLRRAESLDPRPLR	TRUE	TRUE	TRUE	0.65746	FALSE	S/T	S/T	0.776615	0.451	0.291	0.041	0.041
Q13555	Calcium/calmodulin-dependent protein kinase type II subunit gamma	CAMK2G	PTTG1-S31	O95997	PTTG1	31	S	LKLGSGPSIKALDGR	FALSE	FALSE	FALSE	0.426639	FALSE	S/T	S/T	0.0327617	0.644	0.232	0.041	0.041
Q13555	Calcium/calmodulin-dependent protein kinase type II subunit gamma	CAMK2G	PTTG1-S87	O95997	PTTG1	87	S	PLKQKQPSFSAKKMT	FALSE	FALSE	TRUE	0.513827	FALSE	S/T	S/T	0.338185	0.644	0.232	0.041	0.041
Q13555	Calcium/calmodulin-dependent protein kinase type II subunit gamma	CAMK2G	PTTG1-S89	O95997	PTTG1	89	S	KQKQPSFSAKKMTEK	FALSE	FALSE	FALSE	0.142254	FALSE	S/T	S/T	0.00043864	0.644	0.232	0.041	0.041
Q13555	Calcium/calmodulin-dependent protein kinase type II subunit gamma	CAMK2G	PTTG1-T66	O95997	PTTG1	66	T	ATRKALGTVNRATEK	FALSE	FALSE	FALSE	0.201513	FALSE	S/T	S/T	0.00175829	0.644	0.232	0.041	0.041
Q13555	Calcium/calmodulin-dependent protein kinase type II subunit gamma	CAMK2G	ITB1-T788	P05556	ITB1	788	T	PIYKSAVTTVVNPKY	FALSE	FALSE	FALSE	0.155741	FALSE	S/T	S/T	0.00341743	0.527	0.268	0.041	0.041
Q13555	Calcium/calmodulin-dependent protein kinase type II subunit gamma	CAMK2G	ITB1-T789	P05556	ITB1	789	T	IYKSAVTTVVNPKYE	FALSE	FALSE	FALSE	0.130723	FALSE	S/T	S/T	0.0008787	0.527	0.268	0.041	0.041
Q13555	Calcium/calmodulin-dependent protein kinase type II subunit gamma	CAMK2G	TY3H-S19	P07101	TY3H	19	S	KGFRRAVSELDAKQA	FALSE	FALSE	FALSE	0.387414	FALSE	S/T	S/T	0.0830225	0.688	0.25	0.041	0.041
Q13555	Calcium/calmodulin-dependent protein kinase type II subunit gamma	CAMK2G	TY3H-S71	P07101	TY3H	71	S	RFIGRRQSLIEDARK	FALSE	FALSE	FALSE	0.495522	FALSE	S/T	S/T	0.405941	0.688	0.25	0.041	0.041
Q13555	Calcium/calmodulin-dependent protein kinase type II subunit gamma	CAMK2G	TY3H-3-S19	P07101-3	TY3H-3	19	S	KGFRRAVSELDAKQA	FALSE	FALSE	FALSE	0.382164	FALSE	S/T	S/T	0.0751863	0.688	0.25	0.041	0.041
Q13555	Calcium/calmodulin-dependent protein kinase type II subunit gamma	CAMK2G	TY3H-3-S40	P07101-3	TY3H-3	40	S	RFIGRRQSLIEDARK	FALSE	FALSE	FALSE	0.491101	FALSE	S/T	S/T	0.380265	0.688	0.25	0.041	0.041
Q13555	Calcium/calmodulin-dependent protein kinase type II subunit gamma	CAMK2G	TY3H-4-S19	P07101-4	TY3H-4	19	S	KGFRRAVSELDAKQA	FALSE	FALSE	FALSE	0.382164	FALSE	S/T	S/T	0.0751863	0.688	0.25	0.041	0.041
Q13555	Calcium/calmodulin-dependent protein kinase type II subunit gamma	CAMK2G	TY3H-4-S35	P07101-4	TY3H-4	35	S	AIMVRGQSPRFIGRR	FALSE	FALSE	FALSE	0.125113	FALSE	S/T	S/T	0.00027732	0.688	0.25	0.041	0.041
Q13555	Calcium/calmodulin-dependent protein kinase type II subunit gamma	CAMK2G	TY3H-4-S44	P07101-4	TY3H-4	44	S	RFIGRRQSLIEDARK	FALSE	FALSE	FALSE	0.491101	FALSE	S/T	S/T	0.380265	0.688	0.25	0.041	0.041
Q13555	Calcium/calmodulin-dependent protein kinase type II subunit gamma	CAMK2G	VIME-S83	P08670	VIME	83	S	GVRLLQDSVDFSLAD	FALSE	FALSE	TRUE	0.774086	FALSE	S/T	S/T	0.873381	0.629	0.389	0.041	0.041
Q13555	Calcium/calmodulin-dependent protein kinase type II subunit gamma	CAMK2G	LOX5-S272	P09917	LOX5	272	S	CSLERQLSLEQEVQQ	FALSE	FALSE	TRUE	0.747544	FALSE	S/T	S/T	0.895705	0.622	0.303	0.041	0.041
Q13555	Calcium/calmodulin-dependent protein kinase type II subunit gamma	CAMK2G	TAU-8-S262	P10636-8	TAU-8	262	S	NVKSKIGSTENLKHQ	FALSE	FALSE	TRUE	0.600122	FALSE	S/T	S/T	0.0355887	0.67	0.331	0.041	0.041
Q13555	Calcium/calmodulin-dependent protein kinase type II subunit gamma	CAMK2G	TAU-8-S416	P10636-8	TAU-8	416	S	SNVSSTGSIDMVDSP	FALSE	FALSE	TRUE	0.691344	FALSE	S/T	S/T	0.263608	0.67	0.331	0.041	0.041
Q13555	Calcium/calmodulin-dependent protein kinase type II subunit gamma	CAMK2G	SRF-S103	P11831	SRF	103	S	RGLKRSLSEMEIGMV	FALSE	FALSE	TRUE	0.679995	FALSE	S/T	S/T	0.308489	0.657	0.325	0.041	0.041
Q13555	Calcium/calmodulin-dependent protein kinase type II subunit gamma	CAMK2G	CEAM1-8-S459	P13688-8	CEAM1-8	459	S	LHFGKTGSSGPLQ__	FALSE	FALSE	TRUE	0.540876	FALSE	S/T	S/T	0.141817	0.531	0.293	0.041	0.041
Q13555	Calcium/calmodulin-dependent protein kinase type II subunit gamma	CAMK2G	CEAM1-8-T457	P13688-8	CEAM1-8	457	T	CFLHFGKTGSSGPLQ	FALSE	FALSE	FALSE	0.237772	FALSE	S/T	S/T	0.00362668	0.531	0.293	0.041	0.041
Q13555	Calcium/calmodulin-dependent protein kinase type II subunit gamma	CAMK2G	ETS1-S251	P14921	ETS1	251	S	GKLGGQDSFESIESY	FALSE	FALSE	TRUE	0.671868	FALSE	S/T	S/T	0.84538	0.64	0.285	0.041	0.041
Q13555	Calcium/calmodulin-dependent protein kinase type II subunit gamma	CAMK2G	ETS1-S257	P14921	ETS1	257	S	DSFESIESYDSCDRL	FALSE	FALSE	TRUE	0.549111	FALSE	S/T	S/T	0.076818	0.64	0.285	0.041	0.041
Q13555	Calcium/calmodulin-dependent protein kinase type II subunit gamma	CAMK2G	ETS1-S282	P14921	ETS1	282	S	NSLQRVPSYDSFDSE	FALSE	FALSE	TRUE	0.65984	FALSE	S/T	S/T	0.673422	0.64	0.285	0.041	0.041
Q13555	Calcium/calmodulin-dependent protein kinase type II subunit gamma	CAMK2G	ETS1-S285	P14921	ETS1	285	S	QRVPSYDSFDSEDYP	FALSE	FALSE	TRUE	0.666705	FALSE	S/T	S/T	0.726678	0.64	0.285	0.041	0.041
Q13555	Calcium/calmodulin-dependent protein kinase type II subunit gamma	CAMK2G	ETS2-S246	P15036	ETS2	246	S	FPKSRLSSVSVTYCS	FALSE	FALSE	TRUE	0.702523	FALSE	S/T	S/T	0.118367	0.652	0.338	0.041	0.041
Q13555	Calcium/calmodulin-dependent protein kinase type II subunit gamma	CAMK2G	ETS2-S310	P15036	ETS2	310	S	LDVQRVPSFESFEDD	FALSE	FALSE	TRUE	0.794002	FALSE	S/T	S/T	0.585038	0.652	0.338	0.041	0.041
Q13555	Calcium/calmodulin-dependent protein kinase type II subunit gamma	CAMK2G	ETS2-S313	P15036	ETS2	313	S	QRVPSFESFEDDCSQ	FALSE	FALSE	TRUE	0.791353	FALSE	S/T	S/T	0.84149	0.652	0.338	0.041	0.041
Q13555	Calcium/calmodulin-dependent protein kinase type II subunit gamma	CAMK2G	CD44-S706	P16070	CD44	706	S	LNGEASKSQEMVHLV	FALSE	FALSE	TRUE	0.530008	FALSE	S/T	S/T	0.0473936	0.576	0.32	0.041	0.041
Q13555	Calcium/calmodulin-dependent protein kinase type II subunit gamma	CAMK2G	STMN1-S16	P16949	STMN1	16	S	KELEKRASGQAFELI	FALSE	FALSE	TRUE	0.721927	FALSE	S/T	S/T	0.105483	0.702	0.341	0.041	0.041
Q13555	Calcium/calmodulin-dependent protein kinase type II subunit gamma	CAMK2G	FLNA-S2523	P21333	FLNA	2523	S	VTGPRLVSNHSLHET	FALSE	FALSE	TRUE	0.632986	FALSE	S/T	S/T	0.312706	0.594	0.312	0.041	0.041
Q13555	Calcium/calmodulin-dependent protein kinase type II subunit gamma	CAMK2G	IP3KA-T311	P23677	IP3KA	311	T	EHAQRAVTKPRYMQW	FALSE	FALSE	FALSE	0.387021	FALSE	S/T	S/T	8.91568e-05	0.647	0.401	0.041	0.041
Q13555	Calcium/calmodulin-dependent protein kinase type II subunit gamma	CAMK2G	AKAP5-S92	P24588	AKAP5	92	S	LVTRRKRSESSKQQK	FALSE	FALSE	FALSE	0.309149	FALSE	S/T	S/T	0.0660265	0.524	0.229	0.041	0.041
Q13555	Calcium/calmodulin-dependent protein kinase type II subunit gamma	CAMK2G	AKAP5-T87	P24588	AKAP5	87	T	ASLKRLVTRRKRSES	FALSE	FALSE	FALSE	0.145	FALSE	S/T	S/T	0.00422668	0.524	0.229	0.041	0.041
Q13555	Calcium/calmodulin-dependent protein kinase type II subunit gamma	CAMK2G	PPLA-T17	P26678	PPLA	17	T	SAIRRASTIEMPQQA	FALSE	FALSE	TRUE	0.704579	FALSE	S/T	S/T	0.110005	0.649	0.338	0.041	0.041
Q13555	Calcium/calmodulin-dependent protein kinase type II subunit gamma	CAMK2G	CLAT-3-T456	P28329-3	CLAT-3	456	T	VDNIRSATPEALAFV	FALSE	FALSE	FALSE	0.0884274	FALSE	S/T	S/T	3.87339e-05	0.707	0.191	0.041	0.041
Q13555	Calcium/calmodulin-dependent protein kinase type II subunit gamma	CAMK2G	SC6A4-S13	P31645	SC6A4	13	S	LNSQKQLSACEDGED	FALSE	FALSE	FALSE	0.272362	FALSE	S/T	S/T	0.0406846	0.516	0.255	0.041	0.041
Q13555	Calcium/calmodulin-dependent protein kinase type II subunit gamma	CAMK2G	CTNB1-S552	P35222	CTNB1	552	S	QDTQRRTSMGGTQQQ	FALSE	FALSE	TRUE	0.586864	FALSE	S/T	S/T	0.0659525	0.611	0.308	0.041	0.041
Q13555	Calcium/calmodulin-dependent protein kinase type II subunit gamma	CAMK2G	CTNB1-T332	P35222	CTNB1	332	T	VNIMRTYTYEKLLWT	FALSE	FALSE	FALSE	0.482825	FALSE	S/T	S/T	0.0201001	0.611	0.308	0.041	0.041
Q13555	Calcium/calmodulin-dependent protein kinase type II subunit gamma	CAMK2G	CTNB1-T472	P35222	CTNB1	472	T	ICALRHLTSRHQEAE	FALSE	FALSE	FALSE	0.318711	FALSE	S/T	S/T	0.00196034	0.611	0.308	0.041	0.041
Q13555	Calcium/calmodulin-dependent protein kinase type II subunit gamma	CAMK2G	SPRE-S213	P35270	SPRE	213	S	QQLARETSVDPDMRK	FALSE	FALSE	FALSE	0.415843	FALSE	S/T	S/T	0.878187	0.6	0.098	0.041	0.041
Q13555	Calcium/calmodulin-dependent protein kinase type II subunit gamma	CAMK2G	HRH1-S396	P35367	HRH1	396	S	FTWKRLRSHSRQYVS	FALSE	FALSE	FALSE	0.348708	FALSE	S/T	S/T	0.0395382	0.58	0.242	0.041	0.041
Q13555	Calcium/calmodulin-dependent protein kinase type II subunit gamma	CAMK2G	HRH1-S398	P35367	HRH1	398	S	WKRLRSHSRQYVSGL	FALSE	FALSE	FALSE	0.210863	FALSE	S/T	S/T	0.0139799	0.58	0.242	0.041	0.041
Q13555	Calcium/calmodulin-dependent protein kinase type II subunit gamma	CAMK2G	HRH1-T140	P35367	HRH1	140	T	LRYLKYRTKTRASAT	FALSE	FALSE	FALSE	0.19184	FALSE	S/T	S/T	0.00323242	0.58	0.242	0.041	0.041
Q13555	Calcium/calmodulin-dependent protein kinase type II subunit gamma	CAMK2G	HRH1-T142	P35367	HRH1	142	T	YLKYRTKTRASATIL	FALSE	FALSE	FALSE	0.16856	FALSE	S/T	S/T	0.0014292	0.58	0.242	0.041	0.041
Q13555	Calcium/calmodulin-dependent protein kinase type II subunit gamma	CAMK2G	OPRM-S268	P35372	OPRM	268	S	LKSVRMLSGSKEKDR	FALSE	FALSE	FALSE	0.345597	FALSE	S/T	S/T	0.0248333	0.55	0.322	0.041	0.041
Q13555	Calcium/calmodulin-dependent protein kinase type II subunit gamma	CAMK2G	SYUA-S129	P37840	SYUA	129	S	NEAYEMPSEEGYQDY	FALSE	FALSE	FALSE	0.208093	FALSE	S/T	S/T	0.021246	0.689	0.273	0.041	0.041
Q13555	Calcium/calmodulin-dependent protein kinase type II subunit gamma	CAMK2G	IL6RB-S782	P40189	IL6RB	782	S	QVFSRSESTQPLLDS	FALSE	FALSE	FALSE	0.451838	FALSE	S/T	S/T	0.0407798	0.493	0.398	0.041	0.041
Q13555	Calcium/calmodulin-dependent protein kinase type II subunit gamma	CAMK2G	ID1-S36	P41134	ID1	36	S	GEVVRCLSEQSVAIS	FALSE	FALSE	FALSE	0.456366	FALSE	S/T	S/T	0.0644081	0.515	0.317	0.041	0.041
Q13555	Calcium/calmodulin-dependent protein kinase type II subunit gamma	CAMK2G	GRIA1-S567	P42261	GRIA1	567	S	FSPYEWHSEEFEEGR	FALSE	FALSE	FALSE	0.225322	FALSE	S/T	S/T	0.0214439	0.548	0.259	0.041	0.041
Q13555	Calcium/calmodulin-dependent protein kinase type II subunit gamma	CAMK2G	EAA1-T26	P43003	EAA1	26	T	QQGVRKRTLLAKKKV	FALSE	FALSE	FALSE	0.182616	FALSE	S/T	S/T	0.00225278	0.657	0.198	0.041	0.041
Q13555	Calcium/calmodulin-dependent protein kinase type II subunit gamma	CAMK2G	EAA1-T37	P43003	EAA1	37	T	KKKVQNITKEDVKSY	FALSE	FALSE	FALSE	0.159352	FALSE	S/T	S/T	0.00609826	0.657	0.198	0.041	0.041
Q13555	Calcium/calmodulin-dependent protein kinase type II subunit gamma	CAMK2G	CDN1B-S10	P46527	CDN1B	10	S	NVRVSNGSPSLERMD	FALSE	FALSE	FALSE	0.152904	FALSE	S/T	S/T	0.000108096	0.689	0.278	0.041	0.041
Q13555	Calcium/calmodulin-dependent protein kinase type II subunit gamma	CAMK2G	KCNQ1-S484	P51787	KCNQ1	484	S	PHFMRTNSFAEDLDL	FALSE	FALSE	TRUE	0.585834	FALSE	S/T	S/T	0.521179	0.611	0.271	0.041	0.041
Q13555	Calcium/calmodulin-dependent protein kinase type II subunit gamma	CAMK2G	KCNQ1-T482	P51787	KCNQ1	482	T	SMPHFMRTNSFAEDL	FALSE	FALSE	FALSE	0.151672	FALSE	S/T	S/T	0.000545923	0.611	0.271	0.041	0.041
Q13555	Calcium/calmodulin-dependent protein kinase type II subunit gamma	CAMK2G	CLCN3-S109	P51790	CLCN3	109	S	ERHRRINSKKKESAW	FALSE	FALSE	FALSE	0.0714271	FALSE	S/T	S/T	0.00066891	0.566	0.155	0.041	0.041
Q13555	Calcium/calmodulin-dependent protein kinase type II subunit gamma	CAMK2G	RAD-S273	P55042	RAD	273	S	AGTRRRESLGKKAKR	FALSE	FALSE	FALSE	0.481036	FALSE	S/T	S/T	0.177353	0.687	0.235	0.041	0.041
Q13555	Calcium/calmodulin-dependent protein kinase type II subunit gamma	CAMK2G	NR1H2-S426	P55055	NR1H2	426	S	RMLMKLVSLRTLSSV	TRUE	TRUE	TRUE	0.66407	FALSE	S/T	S/T	0.164019	0.64	0.323	0.041	0.041
Q13555	Calcium/calmodulin-dependent protein kinase type II subunit gamma	CAMK2G	HDAC4-S210	P56524	HDAC4	210	S	YGKTQHSSLDQSSPP	FALSE	FALSE	TRUE	0.706429	FALSE	S/T	S/T	0.175759	0.654	0.345	0.041	0.041
Q13555	Calcium/calmodulin-dependent protein kinase type II subunit gamma	CAMK2G	DLG4-S73	P78352	DLG4	73	S	ITLERGNSGLGFSIA	FALSE	FALSE	TRUE	0.542785	FALSE	S/T	S/T	0.0420646	0.599	0.311	0.041	0.041
Q13555	Calcium/calmodulin-dependent protein kinase type II subunit gamma	CAMK2G	DAB2-S723	P98082	DAB2	723	S	KPAPRQVSLPVTKST	TRUE	TRUE	FALSE	0.477136	FALSE	S/T	S/T	0.0169737	0.642	0.335	0.041	0.041
Q13555	Calcium/calmodulin-dependent protein kinase type II subunit gamma	CAMK2G	2ABB-2-S20	Q00005-2	2ABB-2	20	S	RPPNTILSSSCHTEA	FALSE	FALSE	FALSE	0.297305	FALSE	S/T	S/T	0.00432412	0.564	0.323	0.041	0.041
Q13555	Calcium/calmodulin-dependent protein kinase type II subunit gamma	CAMK2G	2ABB-2-S21	Q00005-2	2ABB-2	21	S	PPNTILSSSCHTEAD	FALSE	FALSE	FALSE	0.293462	FALSE	S/T	S/T	0.0053957	0.564	0.323	0.041	0.041
Q13555	Calcium/calmodulin-dependent protein kinase type II subunit gamma	CAMK2G	2ABB-2-S22	Q00005-2	2ABB-2	22	S	PNTILSSSCHTEADI	FALSE	FALSE	FALSE	0.224077	FALSE	S/T	S/T	0.001629	0.564	0.323	0.041	0.041
Q13555	Calcium/calmodulin-dependent protein kinase type II subunit gamma	CAMK2G	HSF1-S230	Q00613	HSF1	230	S	PKYSRQFSLEHVHGS	FALSE	FALSE	TRUE	0.62075	FALSE	S/T	S/T	0.601609	0.599	0.266	0.041	0.041
Q13555	Calcium/calmodulin-dependent protein kinase type II subunit gamma	CAMK2G	PLCB3-S537	Q01970	PLCB3	537	S	PSLEPQKSLGDEGLN	FALSE	FALSE	FALSE	0.460742	FALSE	S/T	S/T	0.206842	0.7	0.271	0.041	0.041
Q13555	Calcium/calmodulin-dependent protein kinase type II subunit gamma	CAMK2G	LGUL-T107	Q04760	LGUL	107	T	ELTHNWGTEDDETQS	FALSE	FALSE	FALSE	0.221512	FALSE	S/T	S/T	0.0148387	0.68	0.235	0.041	0.041
Q13555	Calcium/calmodulin-dependent protein kinase type II subunit gamma	CAMK2G	GFPT1-S261	Q06210	GFPT1	261	S	CNLSRVDSTTCLFPV	FALSE	FALSE	FALSE	0.45677	FALSE	S/T	S/T	0.0597923	0.49	0.287	0.041	0.041
Q13555	Calcium/calmodulin-dependent protein kinase type II subunit gamma	CAMK2G	CACB2-2-T499	Q08289-2	CACB2-2	499	T	RGLSRQETFDSETQE	FALSE	FALSE	TRUE	0.508622	FALSE	S/T	S/T	0.843663	0.364	0.279	0.041	0.041
Q13555	Calcium/calmodulin-dependent protein kinase type II subunit gamma	CAMK2G	NMDE1-S1459	Q12879	NMDE1	1459	S	RVYKKMPSIESDV__	FALSE	FALSE	TRUE	0.654855	FALSE	S/T	S/T	0.586867	0.486	0.289	0.041	0.041
Q13555	Calcium/calmodulin-dependent protein kinase type II subunit gamma	CAMK2G	AAPK1-T183	Q13131	AAPK1	183	T	SDGEFLRTSCGSPNY	FALSE	FALSE	FALSE	0.130984	TRUE	S/T	S/T	0.000458606	0.719	0.283	0.041	0.041
Q13555	Calcium/calmodulin-dependent protein kinase type II subunit gamma	CAMK2G	NMDE2-S1303	Q13224	NMDE2	1303	S	NKLRRQHSYDTFVDL	FALSE	FALSE	TRUE	0.650871	FALSE	S/T	S/T	0.966038	0.563	0.322	0.041	0.041
Q13555	Calcium/calmodulin-dependent protein kinase type II subunit gamma	CAMK2G	KCC2G-T287	Q13555	KCC2G	287	T	SMMHRQETVECLRKF	FALSE	FALSE	FALSE	0.450835	TRUE	S/T	S/T	0.803854	1	1	0.041	0.041
Q13555	Calcium/calmodulin-dependent protein kinase type II subunit gamma	CAMK2G	BECN1-S90	Q14457	BECN1	90	S	IPPARMMSTESANSF	FALSE	FALSE	TRUE	0.5876	FALSE	S/T	S/T	0.595117	0.652	0.274	0.041	0.041
Q13555	Calcium/calmodulin-dependent protein kinase type II subunit gamma	CAMK2G	BECN1-S93	Q14457	BECN1	93	S	ARMMSTESANSFTLI	FALSE	FALSE	FALSE	0.496039	FALSE	S/T	S/T	0.137727	0.652	0.274	0.041	0.041
Q13555	Calcium/calmodulin-dependent protein kinase type II subunit gamma	CAMK2G	BECN1-S96	Q14457	BECN1	96	S	MSTESANSFTLIGEA	FALSE	FALSE	TRUE	0.560537	FALSE	S/T	S/T	0.531724	0.652	0.274	0.041	0.041
Q13555	Calcium/calmodulin-dependent protein kinase type II subunit gamma	CAMK2G	SCN5A-S11	Q14524	SCN5A	11	S	FLLPRGTSSFRRFTR	FALSE	FALSE	FALSE	0.480878	FALSE	S/T	S/T	0.136252	0.601	0.272	0.041	0.041
Q13555	Calcium/calmodulin-dependent protein kinase type II subunit gamma	CAMK2G	SCN5A-S12	Q14524	SCN5A	12	S	LLPRGTSSFRRFTRE	FALSE	FALSE	FALSE	0.401627	FALSE	S/T	S/T	0.0360171	0.601	0.272	0.041	0.041
Q13555	Calcium/calmodulin-dependent protein kinase type II subunit gamma	CAMK2G	SCN5A-S20	Q14524	SCN5A	20	S	FRRFTRESLAAIEKR	FALSE	FALSE	FALSE	0.429922	FALSE	S/T	S/T	0.0616537	0.601	0.272	0.041	0.041
Q13555	Calcium/calmodulin-dependent protein kinase type II subunit gamma	CAMK2G	SCN5A-S42	Q14524	SCN5A	42	S	GSTTLQESREGLPEE	FALSE	FALSE	FALSE	0.414906	FALSE	S/T	S/T	0.0320268	0.601	0.272	0.041	0.041
Q13555	Calcium/calmodulin-dependent protein kinase type II subunit gamma	CAMK2G	SCN5A-S61	Q14524	SCN5A	61	S	PQLDLQASKKLPDLY	FALSE	FALSE	FALSE	0.223562	FALSE	S/T	S/T	0.00270433	0.601	0.272	0.041	0.041
Q13555	Calcium/calmodulin-dependent protein kinase type II subunit gamma	CAMK2G	SCN5A-S457	Q14524	SCN5A	457	S	IRGVDTVSRSSLEMS	FALSE	FALSE	FALSE	0.237403	FALSE	S/T	S/T	0.00665064	0.601	0.272	0.041	0.041
Q13555	Calcium/calmodulin-dependent protein kinase type II subunit gamma	CAMK2G	SCN5A-S460	Q14524	SCN5A	460	S	VDTVSRSSLEMSPLA	FALSE	FALSE	FALSE	0.410737	FALSE	S/T	S/T	0.03766	0.601	0.272	0.041	0.041
Q13555	Calcium/calmodulin-dependent protein kinase type II subunit gamma	CAMK2G	SCN5A-S464	Q14524	SCN5A	464	S	SRSSLEMSPLAPVNS	FALSE	FALSE	FALSE	0.162755	FALSE	S/T	S/T	8.25444e-06	0.601	0.272	0.041	0.041
Q13555	Calcium/calmodulin-dependent protein kinase type II subunit gamma	CAMK2G	SCN5A-S471	Q14524	SCN5A	471	S	SPLAPVNSHERRSKR	FALSE	FALSE	FALSE	0.429922	FALSE	S/T	S/T	0.0611552	0.601	0.272	0.041	0.041
Q13555	Calcium/calmodulin-dependent protein kinase type II subunit gamma	CAMK2G	SCN5A-S483	Q14524	SCN5A	483	S	SKRRKRMSSGTEECG	FALSE	FALSE	FALSE	0.483254	FALSE	S/T	S/T	0.140036	0.601	0.272	0.041	0.041
Q13555	Calcium/calmodulin-dependent protein kinase type II subunit gamma	CAMK2G	SCN5A-S484	Q14524	SCN5A	484	S	KRRKRMSSGTEECGE	FALSE	FALSE	FALSE	0.418352	FALSE	S/T	S/T	0.0881188	0.601	0.272	0.041	0.041
Q13555	Calcium/calmodulin-dependent protein kinase type II subunit gamma	CAMK2G	SCN5A-S497	Q14524	SCN5A	497	S	GEDRLPKSDSEDGPR	FALSE	FALSE	FALSE	0.197695	FALSE	S/T	S/T	0.00192574	0.601	0.272	0.041	0.041
Q13555	Calcium/calmodulin-dependent protein kinase type II subunit gamma	CAMK2G	SCN5A-S499	Q14524	SCN5A	499	S	DRLPKSDSEDGPRAM	FALSE	FALSE	TRUE	0.608745	FALSE	S/T	S/T	0.628001	0.601	0.272	0.041	0.041
Q13555	Calcium/calmodulin-dependent protein kinase type II subunit gamma	CAMK2G	SCN5A-S510	Q14524	SCN5A	510	S	PRAMNHLSLTRGLSR	FALSE	FALSE	FALSE	0.243813	FALSE	S/T	S/T	0.0179771	0.601	0.272	0.041	0.041
Q13555	Calcium/calmodulin-dependent protein kinase type II subunit gamma	CAMK2G	SCN5A-S516	Q14524	SCN5A	516	S	LSLTRGLSRTSMKPR	FALSE	FALSE	TRUE	0.534125	FALSE	S/T	S/T	0.328859	0.601	0.272	0.041	0.041
Q13555	Calcium/calmodulin-dependent protein kinase type II subunit gamma	CAMK2G	SCN5A-S528	Q14524	SCN5A	528	S	KPRSSRGSIFTFRRR	FALSE	FALSE	FALSE	0.245991	FALSE	S/T	S/T	0.00770458	0.601	0.272	0.041	0.041
Q13555	Calcium/calmodulin-dependent protein kinase type II subunit gamma	CAMK2G	SCN5A-S539	Q14524	SCN5A	539	S	FRRRDLGSEADFADD	FALSE	FALSE	FALSE	0.401158	FALSE	S/T	S/T	0.0710848	0.601	0.272	0.041	0.041
Q13555	Calcium/calmodulin-dependent protein kinase type II subunit gamma	CAMK2G	SCN5A-S571	Q14524	SCN5A	571	S	PWPLRRTSAQGQPSP	FALSE	FALSE	FALSE	0.25357	FALSE	S/T	S/T	0.0193393	0.601	0.272	0.041	0.041
Q13555	Calcium/calmodulin-dependent protein kinase type II subunit gamma	CAMK2G	SCN5A-S577	Q14524	SCN5A	577	S	TSAQGQPSPGTSAPG	FALSE	FALSE	FALSE	0.173211	FALSE	S/T	S/T	4.48069e-05	0.601	0.272	0.041	0.041
Q13555	Calcium/calmodulin-dependent protein kinase type II subunit gamma	CAMK2G	SCN5A-S664	Q14524	SCN5A	664	S	GARQRALSAVSVLTS	FALSE	FALSE	FALSE	0.405255	FALSE	S/T	S/T	0.0660025	0.601	0.272	0.041	0.041
Q13555	Calcium/calmodulin-dependent protein kinase type II subunit gamma	CAMK2G	SCN5A-S667	Q14524	SCN5A	667	S	QRALSAVSVLTSALE	FALSE	FALSE	FALSE	0.263549	FALSE	S/T	S/T	0.02088	0.601	0.272	0.041	0.041
Q13555	Calcium/calmodulin-dependent protein kinase type II subunit gamma	CAMK2G	SCN5A-S1003	Q14524	SCN5A	1003	S	AAQGQLPSCIATPYS	FALSE	FALSE	FALSE	0.236513	FALSE	S/T	S/T	0.00603073	0.601	0.272	0.041	0.041
Q13555	Calcium/calmodulin-dependent protein kinase type II subunit gamma	CAMK2G	SCN5A-S1503	Q14524	SCN5A	1503	S	NAMKKLGSKKPQKPI	FALSE	FALSE	FALSE	0.213346	FALSE	S/T	S/T	0.00416473	0.601	0.272	0.041	0.041
Q13555	Calcium/calmodulin-dependent protein kinase type II subunit gamma	CAMK2G	SCN5A-S1865	Q14524	SCN5A	1865	S	TKRVLGESGEMDALK	FALSE	FALSE	FALSE	0.413579	FALSE	S/T	S/T	0.08156	0.601	0.272	0.041	0.041
Q13555	Calcium/calmodulin-dependent protein kinase type II subunit gamma	CAMK2G	SCN5A-S1885	Q14524	SCN5A	1885	S	KFMAANPSKISYEPI	FALSE	FALSE	FALSE	0.424217	FALSE	S/T	S/T	0.0438641	0.601	0.272	0.041	0.041
Q13555	Calcium/calmodulin-dependent protein kinase type II subunit gamma	CAMK2G	SCN5A-S1920	Q14524	SCN5A	1920	S	RRHLLQRSLKHASFL	FALSE	FALSE	FALSE	0.214232	FALSE	S/T	S/T	0.00427436	0.601	0.272	0.041	0.041
Q13555	Calcium/calmodulin-dependent protein kinase type II subunit gamma	CAMK2G	SCN5A-S1925	Q14524	SCN5A	1925	S	QRSLKHASFLFRQQA	FALSE	FALSE	FALSE	0.483538	FALSE	S/T	S/T	0.110547	0.601	0.272	0.041	0.041
Q13555	Calcium/calmodulin-dependent protein kinase type II subunit gamma	CAMK2G	SCN5A-S1934	Q14524	SCN5A	1934	S	LFRQQAGSGLSEEDA	FALSE	FALSE	FALSE	0.213346	FALSE	S/T	S/T	0.00416146	0.601	0.272	0.041	0.041
Q13555	Calcium/calmodulin-dependent protein kinase type II subunit gamma	CAMK2G	SCN5A-S1937	Q14524	SCN5A	1937	S	QQAGSGLSEEDAPER	FALSE	FALSE	FALSE	0.488221	FALSE	S/T	S/T	0.192343	0.601	0.272	0.041	0.041
Q13555	Calcium/calmodulin-dependent protein kinase type II subunit gamma	CAMK2G	SCN5A-S1998	Q14524	SCN5A	1998	S	RGSDYSHSEDLADFP	FALSE	FALSE	FALSE	0.427362	FALSE	S/T	S/T	0.0533437	0.601	0.272	0.041	0.041
Q13555	Calcium/calmodulin-dependent protein kinase type II subunit gamma	CAMK2G	SCN5A-S2007	Q14524	SCN5A	2007	S	DLADFPPSPDRDRES	FALSE	FALSE	FALSE	0.172428	FALSE	S/T	S/T	4.19947e-05	0.601	0.272	0.041	0.041
Q13555	Calcium/calmodulin-dependent protein kinase type II subunit gamma	CAMK2G	SCN5A-T17	Q14524	SCN5A	17	T	TSSFRRFTRESLAAI	FALSE	FALSE	FALSE	0.247509	FALSE	S/T	S/T	0.00944514	0.601	0.272	0.041	0.041
Q13555	Calcium/calmodulin-dependent protein kinase type II subunit gamma	CAMK2G	SCN5A-T455	Q14524	SCN5A	455	T	LTIRGVDTVSRSSLE	FALSE	FALSE	FALSE	0.231731	FALSE	S/T	S/T	0.00503827	0.601	0.272	0.041	0.041
Q13555	Calcium/calmodulin-dependent protein kinase type II subunit gamma	CAMK2G	SCN5A-T570	Q14524	SCN5A	570	T	VPWPLRRTSAQGQPS	FALSE	FALSE	FALSE	0.18574	FALSE	S/T	S/T	0.001837	0.601	0.272	0.041	0.041
Q13555	Calcium/calmodulin-dependent protein kinase type II subunit gamma	CAMK2G	SCN5A-T594	Q14524	SCN5A	594	T	LHGKKNSTVDCNGVV	FALSE	FALSE	FALSE	0.483254	FALSE	S/T	S/T	0.142245	0.601	0.272	0.041	0.041
Q13555	Calcium/calmodulin-dependent protein kinase type II subunit gamma	CAMK2G	KCJ11-T180	Q14654	KCJ11	180	T	QAHRRAETLIFSKHA	FALSE	FALSE	FALSE	0.384439	FALSE	S/T	S/T	0.0186271	0.588	0.287	0.041	0.041
Q13555	Calcium/calmodulin-dependent protein kinase type II subunit gamma	CAMK2G	KCJ11-T224	Q14654	KCJ11	224	T	MQVVRKTTSPEGEVV	FALSE	FALSE	FALSE	0.251416	FALSE	S/T	S/T	0.00146435	0.588	0.287	0.041	0.041
Q13555	Calcium/calmodulin-dependent protein kinase type II subunit gamma	CAMK2G	ESPL1-S1501	Q14674	ESPL1	1501	S	TDNWRKMSFEILRGS	FALSE	FALSE	FALSE	0.470028	FALSE	S/T	S/T	0.545294	0.603	0.182	0.041	0.041
Q13555	Calcium/calmodulin-dependent protein kinase type II subunit gamma	CAMK2G	SMAD2-S110	Q15796	SMAD2	110	S	SFSEQTRSLDGRLQV	FALSE	FALSE	TRUE	0.797707	FALSE	S/T	S/T	0.867394	0.644	0.412	0.041	0.041
Q13555	Calcium/calmodulin-dependent protein kinase type II subunit gamma	CAMK2G	SMAD2-S240	Q15796	SMAD2	240	S	SDQQLNQSMDTGSPA	FALSE	FALSE	TRUE	0.796244	FALSE	S/T	S/T	0.883659	0.644	0.412	0.041	0.041
Q13555	Calcium/calmodulin-dependent protein kinase type II subunit gamma	CAMK2G	SMAD2-S260	Q15796	SMAD2	260	S	TLSPVNHSLDLQPVT	FALSE	FALSE	TRUE	0.804263	FALSE	S/T	S/T	0.91057	0.644	0.412	0.041	0.041
Q13555	Calcium/calmodulin-dependent protein kinase type II subunit gamma	CAMK2G	OCLN-S471	Q16625	OCLN	471	S	LDDYREESEEYMAAA	TRUE	TRUE	FALSE	0.380825	FALSE	S/T	S/T	0.104047	0.53	0.261	0.041	0.041
Q13555	Calcium/calmodulin-dependent protein kinase type II subunit gamma	CAMK2G	FBX43-T234	Q4G163	FBX43	234	T	FSQQKTSTIDDSKDD	FALSE	FALSE	FALSE	0.378429	FALSE	S/T	S/T	0.0340262	0.697	0.248	0.041	0.041
Q13555	Calcium/calmodulin-dependent protein kinase type II subunit gamma	CAMK2G	TITIN-S11878	Q8WZ42	TITIN	11878	S	KEEVVLKSVLRKRPE	FALSE	FALSE	FALSE	0.133366	TRUE	S/T	S/T	0.0110627	0.553	0.323	0.041	0.041
Q13555	Calcium/calmodulin-dependent protein kinase type II subunit gamma	CAMK2G	TITIN-S12022	Q8WZ42	TITIN	12022	S	RRKLRPGSGGEKPPD	FALSE	FALSE	FALSE	0.130258	TRUE	S/T	S/T	0.00708572	0.553	0.323	0.041	0.041
Q13555	Calcium/calmodulin-dependent protein kinase type II subunit gamma	CAMK2G	TITIN-T11922	Q8WZ42	TITIN	11922	T	EVEVPTVTKRERKIP	FALSE	FALSE	FALSE	0.0573616	TRUE	S/T	S/T	5.80943e-05	0.553	0.323	0.041	0.041
Q13555	Calcium/calmodulin-dependent protein kinase type II subunit gamma	CAMK2G	TITIN-T11932	Q8WZ42	TITIN	11932	T	ERKIPEPTKVPEIKP	FALSE	FALSE	FALSE	0.0567735	TRUE	S/T	S/T	0.000202441	0.553	0.323	0.041	0.041
Q13555	Calcium/calmodulin-dependent protein kinase type II subunit gamma	CAMK2G	TITIN-T11969	Q8WZ42	TITIN	11969	T	PPVEPEPTPIAAPVT	FALSE	FALSE	FALSE	0.0625944	TRUE	S/T	S/T	1.73657e-06	0.553	0.323	0.041	0.041
Q13555	Calcium/calmodulin-dependent protein kinase type II subunit gamma	CAMK2G	RYR2-S2808	Q92736	RYR2	2808	S	YNRTRRISQTSQVSV	FALSE	FALSE	TRUE	0.531659	FALSE	S/T	S/T	0.573859	0.687	0.251	0.041	0.041
Q13555	Calcium/calmodulin-dependent protein kinase type II subunit gamma	CAMK2G	RYR2-S2814	Q92736	RYR2	2814	S	ISQTSQVSVDAAHGY	FALSE	FALSE	TRUE	0.574374	FALSE	S/T	S/T	0.875207	0.687	0.251	0.041	0.041
Q13555	Calcium/calmodulin-dependent protein kinase type II subunit gamma	CAMK2G	PP14A-S130	Q96A00	PP14A	130	S	GLRQPSPSHDGSLSP	FALSE	FALSE	FALSE	0.269005	FALSE	S/T	S/T	0.0622894	1	0.209	0.041	0.041
Q13555	Calcium/calmodulin-dependent protein kinase type II subunit gamma	CAMK2G	NOX5-4-S475	Q96PH1-4	NOX5-4	475	S	WTNRLYESFKASDPL	FALSE	FALSE	FALSE	0.200019	FALSE	S/T	S/T	0.00494661	0.5	0.261	0.041	0.041
Q13555	Calcium/calmodulin-dependent protein kinase type II subunit gamma	CAMK2G	NOX5-4-S498	Q96PH1-4	NOX5-4	498	S	RSVTMRKSQRSSKGS	FALSE	FALSE	FALSE	0.200307	FALSE	S/T	S/T	0.00527558	0.5	0.261	0.041	0.041
Q13555	Calcium/calmodulin-dependent protein kinase type II subunit gamma	CAMK2G	NOX5-4-S502	Q96PH1-4	NOX5-4	502	S	MRKSQRSSKGSEILL	FALSE	FALSE	FALSE	0.268753	FALSE	S/T	S/T	0.00754197	0.5	0.261	0.041	0.041
Q13555	Calcium/calmodulin-dependent protein kinase type II subunit gamma	CAMK2G	NOX5-4-S659	Q96PH1-4	NOX5-4	659	S	ANKEKKDSITGLQTR	FALSE	FALSE	FALSE	0.320213	FALSE	S/T	S/T	0.0503793	0.5	0.261	0.041	0.041
Q13555	Calcium/calmodulin-dependent protein kinase type II subunit gamma	CAMK2G	NOX5-4-T494	Q96PH1-4	NOX5-4	494	T	KRLSRSVTMRKSQRS	FALSE	FALSE	FALSE	0.334012	FALSE	S/T	S/T	0.0270069	0.5	0.261	0.041	0.041
Q13555	Calcium/calmodulin-dependent protein kinase type II subunit gamma	CAMK2G	ZN363-S155	Q96PM5	ZN363	155	S	CLEDIHTSRVVAHVL	FALSE	FALSE	FALSE	0.229321	FALSE	S/T	S/T	0.0122558	0.72	0.234	0.041	0.041
Q13555	Calcium/calmodulin-dependent protein kinase type II subunit gamma	CAMK2G	ZN363-T154	Q96PM5	ZN363	154	T	ICLEDIHTSRVVAHV	FALSE	FALSE	FALSE	0.222749	FALSE	S/T	S/T	0.00214765	0.72	0.234	0.041	0.041
Q13555	Calcium/calmodulin-dependent protein kinase type II subunit gamma	CAMK2G	CAR11-S116	Q9BXL7	CAR11	116	S	KEPTRRFSTIVVEEG	FALSE	FALSE	FALSE	0.366936	FALSE	S/T	S/T	0.0782206	0.628	0.25	0.041	0.041
Q13555	Calcium/calmodulin-dependent protein kinase type II subunit gamma	CAMK2G	SPTN4-S2254	Q9H254	SPTN4	2254	S	RRPERQESVDQSEEA	FALSE	FALSE	TRUE	0.811235	FALSE	S/T	S/T	0.986385	0.656	0.346	0.041	0.041
Q13555	Calcium/calmodulin-dependent protein kinase type II subunit gamma	CAMK2G	RETR1-S151	Q9H6L5	RETR1	151	S	AQLWRSLSESWEVIN	FALSE	FALSE	FALSE	0.323679	FALSE	S/T	S/T	0.282126	0.531	0.116	0.041	0.041
Q13555	Calcium/calmodulin-dependent protein kinase type II subunit gamma	CAMK2G	CYLD-S362	Q9NQC7	CYLD	362	S	FYTLNGSSVDSQPQS	FALSE	FALSE	TRUE	0.693538	FALSE	S/T	S/T	0.382991	0.532	0.361	0.041	0.041
Q13555	Calcium/calmodulin-dependent protein kinase type II subunit gamma	CAMK2G	CYLD-S418	Q9NQC7	CYLD	418	S	TTENRFHSLPFSLTK	FALSE	FALSE	FALSE	0.329485	FALSE	S/T	S/T	0.00515557	0.532	0.361	0.041	0.041
Q13555	Calcium/calmodulin-dependent protein kinase type II subunit gamma	CAMK2G	CYLD-S772	Q9NQC7	CYLD	772	S	LFKKIFPSLELNITD	FALSE	FALSE	TRUE	0.639289	FALSE	S/T	S/T	0.112117	0.532	0.361	0.041	0.041
Q13555	Calcium/calmodulin-dependent protein kinase type II subunit gamma	CAMK2G	SCN8A-S541	Q9UQD0	SCN8A	541	S	NRIGRKFSIMNQSLL	FALSE	FALSE	TRUE	0.649805	FALSE	S/T	S/T	0.181569	0.572	0.386	0.041	0.041
Q13555	Calcium/calmodulin-dependent protein kinase type II subunit gamma	CAMK2G	SCN8A-S561	Q9UQD0	SCN8A	561	S	PFLSRHNSKSSIFSF	FALSE	FALSE	TRUE	0.648378	FALSE	S/T	S/T	0.123584	0.572	0.386	0.041	0.041
Q13555	Calcium/calmodulin-dependent protein kinase type II subunit gamma	CAMK2G	SCN8A-S641	Q9UQD0	SCN8A	641	S	RRSVKRNSTVDCNGV	FALSE	FALSE	TRUE	0.60747	FALSE	S/T	S/T	0.0887289	0.572	0.386	0.041	0.041
Q13555	Calcium/calmodulin-dependent protein kinase type II subunit gamma	CAMK2G	SCN8A-T642	Q9UQD0	SCN8A	642	T	RSVKRNSTVDCNGVV	FALSE	FALSE	TRUE	0.663569	FALSE	S/T	S/T	0.26742	0.572	0.386	0.041	0.041
Q13555	Calcium/calmodulin-dependent protein kinase type II subunit gamma	CAMK2G	HDAC5-S259	Q9UQL6	HDAC5	259	S	FPLRKTASEPNLKVR	FALSE	FALSE	TRUE	0.500578	FALSE	S/T	S/T	0.0291589	0.716	0.305	0.041	0.041
Q13555	Calcium/calmodulin-dependent protein kinase type II subunit gamma	CAMK2G	HDAC5-S498	Q9UQL6	HDAC5	498	S	RPLSRTQSSPLPQSP	FALSE	FALSE	TRUE	0.540549	FALSE	S/T	S/T	0.0331598	0.716	0.305	0.041	0.041
Q13555	Calcium/calmodulin-dependent protein kinase type II subunit gamma	CAMK2G	KCC2A-2-T286	Q9UQM7-2	KCC2A-2	286	T	SCMHRQETVDCLKKF	FALSE	FALSE	TRUE	0.758282	FALSE	S/T	S/T	0.343947	0.832	0.555	0.041	0.041
Q13555	Calcium/calmodulin-dependent protein kinase type II subunit gamma	CAMK2G	KIF3A-S687	Q9Y496	KIF3A	687	S	KTGRRKRSAKPETVI	FALSE	FALSE	FALSE	0.146278	FALSE	S/T	S/T	0.00332272	0.47	0.204	0.041	0.041
Q13555	Calcium/calmodulin-dependent protein kinase type II subunit gamma	CAMK2G	DGLA-S782	Q9Y4D2	DGLA	782	S	APLATMESLSDTESL	FALSE	FALSE	TRUE	0.513889	FALSE	S/T	S/T	0.137243	0.445	0.33	0.041	0.041
Q13555	Calcium/calmodulin-dependent protein kinase type II subunit gamma	CAMK2G	DGLA-S808	Q9Y4D2	DGLA	808	S	RSIRGSPSLHAVLER	FALSE	FALSE	FALSE	0.375322	FALSE	S/T	S/T	0.0282275	0.445	0.33	0.041	0.041
Q13555	Calcium/calmodulin-dependent protein kinase type II subunit gamma	CAMK2G	NCOR2-S2426	Q9Y618	NCOR2	2426	S	ASGDRPPSVSSVHSE	FALSE	FALSE	FALSE	0.334089	FALSE	S/T	S/T	0.0593334	0.639	0.201	0.041	0.041
Q13555	Calcium/calmodulin-dependent protein kinase type II subunit gamma	CAMK2G	NCOR2-S2453	Q9Y618	NCOR2	2453	S	VWEDRPSSAGSTPFP	FALSE	FALSE	FALSE	0.141496	FALSE	S/T	S/T	0.0106278	0.639	0.201	0.041	0.041
Q13557	Calcium/calmodulin-dependent protein kinase type II subunit delta	CAMK2D	SARCO-T5	O00631	SARCO	5	T	___MGINTRELFLNF	FALSE	FALSE	FALSE	0.154426	FALSE	S/T	S/T	0.000258378	0.542	0.348	0.041	0.041
Q13557	Calcium/calmodulin-dependent protein kinase type II subunit delta	CAMK2D	DLGP1-2-S44	O14490-2	DLGP1-2	44	S	CRRMRSGSYIKAMGD	FALSE	FALSE	FALSE	0.0578796	FALSE	S/T	S/T	0.00319918	0.414	0.149	0.041	0.041
Q13557	Calcium/calmodulin-dependent protein kinase type II subunit delta	CAMK2D	DLGP1-2-S349	O14490-2	DLGP1-2	349	S	FKKNRCLSIGIQVDD	FALSE	FALSE	FALSE	0.179497	FALSE	S/T	S/T	0.0375894	0.414	0.149	0.041	0.041
Q13557	Calcium/calmodulin-dependent protein kinase type II subunit delta	CAMK2D	DLGP1-2-S393	O14490-2	DLGP1-2	393	S	RRFTRSNSVTTAVQA	FALSE	FALSE	FALSE	0.201553	FALSE	S/T	S/T	0.088575	0.414	0.149	0.041	0.041
Q13557	Calcium/calmodulin-dependent protein kinase type II subunit delta	CAMK2D	ITBP1-T38	O14713	ITBP1	38	T	GGLSRSSTVASLDTD	FALSE	FALSE	TRUE	0.566037	FALSE	S/T	S/T	0.0330931	0.765	0.318	0.041	0.041
Q13557	Calcium/calmodulin-dependent protein kinase type II subunit delta	CAMK2D	ANR28-S1011	O15084	ANR28	1011	S	TNTSKTVSFEALPIM	TRUE	TRUE	FALSE	0.266242	FALSE	S/T	S/T	0.0300204	0.637	0.166	0.041	0.041
Q13557	Calcium/calmodulin-dependent protein kinase type II subunit delta	CAMK2D	TELT-S157	O15273	TELT	157	S	GALRRSLSRSMSQEA	FALSE	FALSE	FALSE	0.152084	FALSE	S/T	S/T	0.0186198	0.487	0.203	0.041	0.041
Q13557	Calcium/calmodulin-dependent protein kinase type II subunit delta	CAMK2D	TELT-S161	O15273	TELT	161	S	RSLSRSMSQEAQRG_	FALSE	FALSE	FALSE	0.234378	FALSE	S/T	S/T	0.0282954	0.487	0.203	0.041	0.041
Q13557	Calcium/calmodulin-dependent protein kinase type II subunit delta	CAMK2D	KCNQ2-4-S438	O43526-4	KCNQ2-4	438	S	QTVRRSPSADQSLED	FALSE	FALSE	FALSE	0.165026	FALSE	S/T	S/T	0.01458	0.475	0.229	0.041	0.041
Q13557	Calcium/calmodulin-dependent protein kinase type II subunit delta	CAMK2D	NR1I2-T290	O75469	NR1I2	290	T	LCQLRFNTVFNAETG	FALSE	FALSE	FALSE	0.366631	FALSE	S/T	S/T	0.0145207	0.485	0.351	0.041	0.041
Q13557	Calcium/calmodulin-dependent protein kinase type II subunit delta	CAMK2D	CAC1H-S1198	O95180	CAC1H	1198	S	TPLRRAESLDPRPLR	FALSE	FALSE	TRUE	0.826615	FALSE	S/T	S/T	0.268036	0.447	0.408	0.048	0.0825
Q13557	Calcium/calmodulin-dependent protein kinase type II subunit delta	CAMK2D	PTTG1-S31	O95997	PTTG1	31	S	LKLGSGPSIKALDGR	FALSE	FALSE	FALSE	0.294195	FALSE	S/T	S/T	0.0291609	0.667	0.2	0.041	0.041
Q13557	Calcium/calmodulin-dependent protein kinase type II subunit delta	CAMK2D	PTTG1-S87	O95997	PTTG1	87	S	PLKQKQPSFSAKKMT	FALSE	FALSE	FALSE	0.412368	FALSE	S/T	S/T	0.156467	0.667	0.2	0.041	0.041
Q13557	Calcium/calmodulin-dependent protein kinase type II subunit delta	CAMK2D	PTTG1-S89	O95997	PTTG1	89	S	KQKQPSFSAKKMTEK	FALSE	FALSE	FALSE	0.110808	FALSE	S/T	S/T	0.000268605	0.667	0.2	0.041	0.041
Q13557	Calcium/calmodulin-dependent protein kinase type II subunit delta	CAMK2D	PTTG1-T66	O95997	PTTG1	66	T	ATRKALGTVNRATEK	FALSE	FALSE	FALSE	0.202155	FALSE	S/T	S/T	0.0161614	0.667	0.2	0.041	0.041
Q13557	Calcium/calmodulin-dependent protein kinase type II subunit delta	CAMK2D	ITB1-T788	P05556	ITB1	788	T	PIYKSAVTTVVNPKY	FALSE	FALSE	FALSE	0.400639	FALSE	S/T	S/T	0.00416181	0.558	0.286	0.041	0.113
Q13557	Calcium/calmodulin-dependent protein kinase type II subunit delta	CAMK2D	ITB1-T789	P05556	ITB1	789	T	IYKSAVTTVVNPKYE	FALSE	FALSE	FALSE	0.38604	FALSE	S/T	S/T	0.00243473	0.558	0.286	0.041	0.113
Q13557	Calcium/calmodulin-dependent protein kinase type II subunit delta	CAMK2D	TY3H-S19	P07101	TY3H	19	S	KGFRRAVSELDAKQA	FALSE	FALSE	FALSE	0.383876	FALSE	S/T	S/T	0.0618929	0.717	0.257	0.041	0.041
Q13557	Calcium/calmodulin-dependent protein kinase type II subunit delta	CAMK2D	TY3H-S71	P07101	TY3H	71	S	RFIGRRQSLIEDARK	FALSE	FALSE	FALSE	0.39015	FALSE	S/T	S/T	0.0491101	0.717	0.257	0.041	0.041
Q13557	Calcium/calmodulin-dependent protein kinase type II subunit delta	CAMK2D	TY3H-3-S19	P07101-3	TY3H-3	19	S	KGFRRAVSELDAKQA	FALSE	FALSE	FALSE	0.386346	FALSE	S/T	S/T	0.0474555	0.717	0.257	0.041	0.041
Q13557	Calcium/calmodulin-dependent protein kinase type II subunit delta	CAMK2D	TY3H-3-S40	P07101-3	TY3H-3	40	S	RFIGRRQSLIEDARK	FALSE	FALSE	FALSE	0.379941	FALSE	S/T	S/T	0.0375352	0.717	0.257	0.041	0.041
Q13557	Calcium/calmodulin-dependent protein kinase type II subunit delta	CAMK2D	TY3H-4-S19	P07101-4	TY3H-4	19	S	KGFRRAVSELDAKQA	FALSE	FALSE	FALSE	0.386346	FALSE	S/T	S/T	0.0474555	0.717	0.257	0.041	0.041
Q13557	Calcium/calmodulin-dependent protein kinase type II subunit delta	CAMK2D	TY3H-4-S35	P07101-4	TY3H-4	35	S	AIMVRGQSPRFIGRR	FALSE	FALSE	FALSE	0.140766	FALSE	S/T	S/T	0.000127984	0.717	0.257	0.041	0.041
Q13557	Calcium/calmodulin-dependent protein kinase type II subunit delta	CAMK2D	TY3H-4-S44	P07101-4	TY3H-4	44	S	RFIGRRQSLIEDARK	FALSE	FALSE	FALSE	0.379941	FALSE	S/T	S/T	0.0375352	0.717	0.257	0.041	0.041
Q13557	Calcium/calmodulin-dependent protein kinase type II subunit delta	CAMK2D	VIME-S83	P08670	VIME	83	S	GVRLLQDSVDFSLAD	FALSE	FALSE	TRUE	0.93018	FALSE	S/T	S/T	0.303891	0.648	0.283	0.041	0.21
Q13557	Calcium/calmodulin-dependent protein kinase type II subunit delta	CAMK2D	LOX5-S272	P09917	LOX5	272	S	CSLERQLSLEQEVQQ	FALSE	FALSE	TRUE	0.50489	FALSE	S/T	S/T	0.480206	0.628	0.257	0.041	0.041
Q13557	Calcium/calmodulin-dependent protein kinase type II subunit delta	CAMK2D	TAU-8-S262	P10636-8	TAU-8	262	S	NVKSKIGSTENLKHQ	FALSE	FALSE	TRUE	0.534902	FALSE	S/T	S/T	0.0146089	0.699	0.335	0.041	0.041
Q13557	Calcium/calmodulin-dependent protein kinase type II subunit delta	CAMK2D	TAU-8-S416	P10636-8	TAU-8	416	S	SNVSSTGSIDMVDSP	FALSE	FALSE	TRUE	0.525453	FALSE	S/T	S/T	0.00821181	0.699	0.335	0.041	0.041
Q13557	Calcium/calmodulin-dependent protein kinase type II subunit delta	CAMK2D	SRF-S103	P11831	SRF	103	S	RGLKRSLSEMEIGMV	FALSE	FALSE	FALSE	0.474548	FALSE	S/T	S/T	0.133611	0.678	0.274	0.041	0.041
Q13557	Calcium/calmodulin-dependent protein kinase type II subunit delta	CAMK2D	CEAM1-8-S459	P13688-8	CEAM1-8	459	S	LHFGKTGSSGPLQ__	TRUE	TRUE	FALSE	0.35818	FALSE	S/T	S/T	0.00910876	0.551	0.296	0.041	0.041
Q13557	Calcium/calmodulin-dependent protein kinase type II subunit delta	CAMK2D	CEAM1-8-T457	P13688-8	CEAM1-8	457	T	CFLHFGKTGSSGPLQ	TRUE	TRUE	FALSE	0.322172	FALSE	S/T	S/T	0.00408888	0.551	0.296	0.041	0.041
Q13557	Calcium/calmodulin-dependent protein kinase type II subunit delta	CAMK2D	ETS1-S251	P14921	ETS1	251	S	GKLGGQDSFESIESY	FALSE	FALSE	TRUE	0.678311	FALSE	S/T	S/T	0.54596	0.662	0.295	0.041	0.041
Q13557	Calcium/calmodulin-dependent protein kinase type II subunit delta	CAMK2D	ETS1-S257	P14921	ETS1	257	S	DSFESIESYDSCDRL	FALSE	FALSE	FALSE	0.297234	FALSE	S/T	S/T	0.00804528	0.662	0.295	0.041	0.041
Q13557	Calcium/calmodulin-dependent protein kinase type II subunit delta	CAMK2D	ETS1-S282	P14921	ETS1	282	S	NSLQRVPSYDSFDSE	FALSE	FALSE	TRUE	0.529309	FALSE	S/T	S/T	0.0356716	0.662	0.295	0.041	0.041
Q13557	Calcium/calmodulin-dependent protein kinase type II subunit delta	CAMK2D	ETS1-S285	P14921	ETS1	285	S	QRVPSYDSFDSEDYP	FALSE	FALSE	TRUE	0.631473	FALSE	S/T	S/T	0.128675	0.662	0.295	0.041	0.041
Q13557	Calcium/calmodulin-dependent protein kinase type II subunit delta	CAMK2D	ETS2-S246	P15036	ETS2	246	S	FPKSRLSSVSVTYCS	FALSE	FALSE	FALSE	0.354465	FALSE	S/T	S/T	0.104018	0.719	0.21	0.041	0.041
Q13557	Calcium/calmodulin-dependent protein kinase type II subunit delta	CAMK2D	ETS2-S310	P15036	ETS2	310	S	LDVQRVPSFESFEDD	FALSE	FALSE	FALSE	0.300589	FALSE	S/T	S/T	0.0334862	0.719	0.21	0.041	0.041
Q13557	Calcium/calmodulin-dependent protein kinase type II subunit delta	CAMK2D	ETS2-S313	P15036	ETS2	313	S	QRVPSFESFEDDCSQ	FALSE	FALSE	FALSE	0.446695	FALSE	S/T	S/T	0.348871	0.719	0.21	0.041	0.041
Q13557	Calcium/calmodulin-dependent protein kinase type II subunit delta	CAMK2D	CD44-S706	P16070	CD44	706	S	LNGEASKSQEMVHLV	FALSE	FALSE	FALSE	0.230268	FALSE	S/T	S/T	0.0129448	0.609	0.269	0.041	0.041
Q13557	Calcium/calmodulin-dependent protein kinase type II subunit delta	CAMK2D	STMN1-S16	P16949	STMN1	16	S	KELEKRASGQAFELI	FALSE	FALSE	FALSE	0.458182	FALSE	S/T	S/T	0.00647408	0.678	0.261	0.048	0.041
Q13557	Calcium/calmodulin-dependent protein kinase type II subunit delta	CAMK2D	FLNA-S2523	P21333	FLNA	2523	S	VTGPRLVSNHSLHET	FALSE	FALSE	TRUE	0.564314	FALSE	S/T	S/T	0.00608443	0.634	0.328	0.0515	0.0855
Q13557	Calcium/calmodulin-dependent protein kinase type II subunit delta	CAMK2D	IP3KA-T311	P23677	IP3KA	311	T	EHAQRAVTKPRYMQW	FALSE	FALSE	TRUE	0.556077	FALSE	S/T	S/T	0.000210666	0.668	0.358	0.052	0.041
Q13557	Calcium/calmodulin-dependent protein kinase type II subunit delta	CAMK2D	AKAP5-S92	P24588	AKAP5	92	S	LVTRRKRSESSKQQK	FALSE	FALSE	FALSE	0.202983	FALSE	S/T	S/T	0.0205972	0.545	0.252	0.041	0.041
Q13557	Calcium/calmodulin-dependent protein kinase type II subunit delta	CAMK2D	AKAP5-T87	P24588	AKAP5	87	T	ASLKRLVTRRKRSES	FALSE	FALSE	FALSE	0.120633	FALSE	S/T	S/T	0.00151941	0.545	0.252	0.041	0.041
Q13557	Calcium/calmodulin-dependent protein kinase type II subunit delta	CAMK2D	PPLA-T17	P26678	PPLA	17	T	SAIRRASTIEMPQQA	FALSE	FALSE	FALSE	0.464387	FALSE	S/T	S/T	0.0100786	0.66	0.553	0.041	0.041
Q13557	Calcium/calmodulin-dependent protein kinase type II subunit delta	CAMK2D	CLAT-3-T456	P28329-3	CLAT-3	456	T	VDNIRSATPEALAFV	FALSE	FALSE	FALSE	0.0758055	FALSE	S/T	S/T	3.08842e-06	0.719	0.156	0.041	0.041
Q13557	Calcium/calmodulin-dependent protein kinase type II subunit delta	CAMK2D	SC6A4-S13	P31645	SC6A4	13	S	LNSQKQLSACEDGED	FALSE	FALSE	FALSE	0.23217	FALSE	S/T	S/T	0.0136272	0.533	0.263	0.041	0.041
Q13557	Calcium/calmodulin-dependent protein kinase type II subunit delta	CAMK2D	CTNB1-S552	P35222	CTNB1	552	S	QDTQRRTSMGGTQQQ	FALSE	FALSE	FALSE	0.497613	FALSE	S/T	S/T	0.0277191	0.655	0.32	0.041	0.041
Q13557	Calcium/calmodulin-dependent protein kinase type II subunit delta	CAMK2D	CTNB1-T332	P35222	CTNB1	332	T	VNIMRTYTYEKLLWT	FALSE	FALSE	FALSE	0.341117	FALSE	S/T	S/T	0.00215526	0.655	0.32	0.041	0.041
Q13557	Calcium/calmodulin-dependent protein kinase type II subunit delta	CAMK2D	CTNB1-T472	P35222	CTNB1	472	T	ICALRHLTSRHQEAE	FALSE	FALSE	FALSE	0.273767	FALSE	S/T	S/T	0.00100679	0.655	0.32	0.041	0.041
Q13557	Calcium/calmodulin-dependent protein kinase type II subunit delta	CAMK2D	SPRE-S213	P35270	SPRE	213	S	QQLARETSVDPDMRK	FALSE	FALSE	FALSE	0.368945	FALSE	S/T	S/T	0.28627	0.583	0.101	0.041	0.041
Q13557	Calcium/calmodulin-dependent protein kinase type II subunit delta	CAMK2D	HRH1-S396	P35367	HRH1	396	S	FTWKRLRSHSRQYVS	FALSE	FALSE	TRUE	0.630333	FALSE	S/T	S/T	0.0372262	0.596	0.285	0.051	0.104
Q13557	Calcium/calmodulin-dependent protein kinase type II subunit delta	CAMK2D	HRH1-S398	P35367	HRH1	398	S	WKRLRSHSRQYVSGL	FALSE	FALSE	TRUE	0.5205	FALSE	S/T	S/T	0.00205779	0.596	0.285	0.051	0.104
Q13557	Calcium/calmodulin-dependent protein kinase type II subunit delta	CAMK2D	HRH1-T140	P35367	HRH1	140	T	LRYLKYRTKTRASAT	FALSE	FALSE	TRUE	0.510176	FALSE	S/T	S/T	0.00112258	0.596	0.285	0.051	0.104
Q13557	Calcium/calmodulin-dependent protein kinase type II subunit delta	CAMK2D	HRH1-T142	P35367	HRH1	142	T	YLKYRTKTRASATIL	FALSE	FALSE	TRUE	0.511656	FALSE	S/T	S/T	0.000530801	0.596	0.285	0.051	0.104
Q13557	Calcium/calmodulin-dependent protein kinase type II subunit delta	CAMK2D	OPRM-S268	P35372	OPRM	268	S	LKSVRMLSGSKEKDR	FALSE	FALSE	FALSE	0.453985	FALSE	S/T	S/T	0.0147079	0.599	0.315	0.041	0.041
Q13557	Calcium/calmodulin-dependent protein kinase type II subunit delta	CAMK2D	SYUA-S129	P37840	SYUA	129	S	NEAYEMPSEEGYQDY	FALSE	FALSE	TRUE	0.50955	FALSE	S/T	S/T	0.0247485	0.723	0.369	0.041	0.041
Q13557	Calcium/calmodulin-dependent protein kinase type II subunit delta	CAMK2D	IL6RB-S782	P40189	IL6RB	782	S	QVFSRSESTQPLLDS	FALSE	FALSE	FALSE	0.377348	FALSE	S/T	S/T	0.00687527	0.518	0.351	0.041	0.041
Q13557	Calcium/calmodulin-dependent protein kinase type II subunit delta	CAMK2D	ID1-S36	P41134	ID1	36	S	GEVVRCLSEQSVAIS	FALSE	FALSE	FALSE	0.22754	FALSE	S/T	S/T	0.0149797	0.554	0.262	0.041	0.041
Q13557	Calcium/calmodulin-dependent protein kinase type II subunit delta	CAMK2D	GRIA1-S567	P42261	GRIA1	567	S	FSPYEWHSEEFEEGR	FALSE	FALSE	TRUE	0.511703	FALSE	S/T	S/T	0.0148452	0.563	0.341	0.0625	0.0855
Q13557	Calcium/calmodulin-dependent protein kinase type II subunit delta	CAMK2D	EAA1-T26	P43003	EAA1	26	T	QQGVRKRTLLAKKKV	FALSE	FALSE	FALSE	0.126987	FALSE	S/T	S/T	0.00158877	0.667	0.169	0.041	0.041
Q13557	Calcium/calmodulin-dependent protein kinase type II subunit delta	CAMK2D	EAA1-T37	P43003	EAA1	37	T	KKKVQNITKEDVKSY	FALSE	FALSE	FALSE	0.192243	FALSE	S/T	S/T	0.00244453	0.667	0.169	0.041	0.041
Q13557	Calcium/calmodulin-dependent protein kinase type II subunit delta	CAMK2D	CDN1B-S10	P46527	CDN1B	10	S	NVRVSNGSPSLERMD	FALSE	FALSE	FALSE	0.3693	FALSE	S/T	S/T	2.1514e-05	0.715	0.332	0.041	0.041
Q13557	Calcium/calmodulin-dependent protein kinase type II subunit delta	CAMK2D	KCNQ1-S484	P51787	KCNQ1	484	S	PHFMRTNSFAEDLDL	TRUE	TRUE	TRUE	0.736989	FALSE	S/T	S/T	0.133226	0.637	0.435	0.041	0.041
Q13557	Calcium/calmodulin-dependent protein kinase type II subunit delta	CAMK2D	KCNQ1-T482	P51787	KCNQ1	482	T	SMPHFMRTNSFAEDL	TRUE	TRUE	FALSE	0.367755	FALSE	S/T	S/T	0.00122363	0.637	0.435	0.041	0.041
Q13557	Calcium/calmodulin-dependent protein kinase type II subunit delta	CAMK2D	CLCN3-S109	P51790	CLCN3	109	S	ERHRRINSKKKESAW	FALSE	FALSE	FALSE	0.0984798	FALSE	S/T	S/T	0.000239715	0.601	0.213	0.041	0.041
Q13557	Calcium/calmodulin-dependent protein kinase type II subunit delta	CAMK2D	RAD-S273	P55042	RAD	273	S	AGTRRRESLGKKAKR	FALSE	FALSE	FALSE	0.13173	FALSE	S/T	S/T	0.0173908	0.846	0.252	0.041	0.041
Q13557	Calcium/calmodulin-dependent protein kinase type II subunit delta	CAMK2D	NR1H2-S426	P55055	NR1H2	426	S	RMLMKLVSLRTLSSV	FALSE	FALSE	TRUE	0.616495	FALSE	S/T	S/T	0.0708384	0.662	0.345	0.041	0.041
Q13557	Calcium/calmodulin-dependent protein kinase type II subunit delta	CAMK2D	HDAC4-S210	P56524	HDAC4	210	S	YGKTQHSSLDQSSPP	TRUE	TRUE	TRUE	0.936425	FALSE	S/T	S/T	0.213659	0.667	0.401	0.049	0.21
Q13557	Calcium/calmodulin-dependent protein kinase type II subunit delta	CAMK2D	DLG4-S73	P78352	DLG4	73	S	ITLERGNSGLGFSIA	FALSE	FALSE	FALSE	0.466484	FALSE	S/T	S/T	0.0164393	0.618	0.324	0.041	0.041
Q13557	Calcium/calmodulin-dependent protein kinase type II subunit delta	CAMK2D	DAB2-S723	P98082	DAB2	723	S	KPAPRQVSLPVTKST	FALSE	FALSE	TRUE	0.550698	FALSE	S/T	S/T	0.0284713	0.684	0.319	0.041	0.041
Q13557	Calcium/calmodulin-dependent protein kinase type II subunit delta	CAMK2D	2ABB-2-S20	Q00005-2	2ABB-2	20	S	RPPNTILSSSCHTEA	FALSE	FALSE	FALSE	0.132358	FALSE	S/T	S/T	0.000974663	0.559	0.215	0.041	0.041
Q13557	Calcium/calmodulin-dependent protein kinase type II subunit delta	CAMK2D	2ABB-2-S21	Q00005-2	2ABB-2	21	S	PPNTILSSSCHTEAD	FALSE	FALSE	FALSE	0.138952	FALSE	S/T	S/T	0.00235283	0.559	0.215	0.041	0.041
Q13557	Calcium/calmodulin-dependent protein kinase type II subunit delta	CAMK2D	2ABB-2-S22	Q00005-2	2ABB-2	22	S	PNTILSSSCHTEADI	FALSE	FALSE	FALSE	0.118422	FALSE	S/T	S/T	0.000332037	0.559	0.215	0.041	0.041
Q13557	Calcium/calmodulin-dependent protein kinase type II subunit delta	CAMK2D	HSF1-S230	Q00613	HSF1	230	S	PKYSRQFSLEHVHGS	FALSE	FALSE	TRUE	0.711413	FALSE	S/T	S/T	0.10704	0.622	0.37	0.041	0.041
Q13557	Calcium/calmodulin-dependent protein kinase type II subunit delta	CAMK2D	PLCB3-S537	Q01970	PLCB3	537	S	PSLEPQKSLGDEGLN	FALSE	FALSE	TRUE	0.754229	FALSE	S/T	S/T	0.0805614	0.733	0.281	0.0515	0.041
Q13557	Calcium/calmodulin-dependent protein kinase type II subunit delta	CAMK2D	LGUL-T107	Q04760	LGUL	107	T	ELTHNWGTEDDETQS	FALSE	FALSE	FALSE	0.203086	FALSE	S/T	S/T	0.00267689	0.704	0.218	0.041	0.041
Q13557	Calcium/calmodulin-dependent protein kinase type II subunit delta	CAMK2D	GFPT1-S261	Q06210	GFPT1	261	S	CNLSRVDSTTCLFPV	FALSE	FALSE	FALSE	0.211171	FALSE	S/T	S/T	0.0222827	0.461	0.251	0.041	0.041
Q13557	Calcium/calmodulin-dependent protein kinase type II subunit delta	CAMK2D	CACB2-2-T499	Q08289-2	CACB2-2	499	T	RGLSRQETFDSETQE	TRUE	TRUE	TRUE	0.61234	FALSE	S/T	S/T	0.306245	0.413	0.394	0.041	0.041
Q13557	Calcium/calmodulin-dependent protein kinase type II subunit delta	CAMK2D	NMDE1-S1459	Q12879	NMDE1	1459	S	RVYKKMPSIESDV__	FALSE	FALSE	TRUE	0.772851	FALSE	S/T	S/T	0.158863	0.522	0.312	0.0475	0.1535
Q13557	Calcium/calmodulin-dependent protein kinase type II subunit delta	CAMK2D	AAPK1-T183	Q13131	AAPK1	183	T	SDGEFLRTSCGSPNY	FALSE	FALSE	FALSE	0.275079	TRUE	S/T	S/T	0.00393532	0.743	0.37	0.0515	0.046
Q13557	Calcium/calmodulin-dependent protein kinase type II subunit delta	CAMK2D	NMDE2-S1303	Q13224	NMDE2	1303	S	NKLRRQHSYDTFVDL	FALSE	FALSE	TRUE	0.962549	FALSE	S/T	S/T	0.239263	0.589	0.321	0.047	0.2325
Q13557	Calcium/calmodulin-dependent protein kinase type II subunit delta	CAMK2D	KCC2G-T287	Q13555	KCC2G	287	T	SMMHRQETVECLRKF	FALSE	FALSE	FALSE	0.48101	TRUE	S/T	S/T	0.89552	0.961	0.45	0.041	0.041
Q13557	Calcium/calmodulin-dependent protein kinase type II subunit delta	CAMK2D	BECN1-S90	Q14457	BECN1	90	S	IPPARMMSTESANSF	FALSE	FALSE	TRUE	0.608486	FALSE	S/T	S/T	0.0828914	0.678	0.318	0.041	0.041
Q13557	Calcium/calmodulin-dependent protein kinase type II subunit delta	CAMK2D	BECN1-S93	Q14457	BECN1	93	S	ARMMSTESANSFTLI	FALSE	FALSE	FALSE	0.423782	FALSE	S/T	S/T	0.00296918	0.678	0.318	0.041	0.041
Q13557	Calcium/calmodulin-dependent protein kinase type II subunit delta	CAMK2D	BECN1-S96	Q14457	BECN1	96	S	MSTESANSFTLIGEA	FALSE	FALSE	FALSE	0.491268	FALSE	S/T	S/T	0.023088	0.678	0.318	0.041	0.041
Q13557	Calcium/calmodulin-dependent protein kinase type II subunit delta	CAMK2D	SCN5A-S11	Q14524	SCN5A	11	S	FLLPRGTSSFRRFTR	FALSE	FALSE	TRUE	0.580539	FALSE	S/T	S/T	0.0289566	0.664	0.51	0.041	0.041
Q13557	Calcium/calmodulin-dependent protein kinase type II subunit delta	CAMK2D	SCN5A-S12	Q14524	SCN5A	12	S	LLPRGTSSFRRFTRE	FALSE	FALSE	TRUE	0.534726	FALSE	S/T	S/T	0.0154344	0.664	0.51	0.041	0.041
Q13557	Calcium/calmodulin-dependent protein kinase type II subunit delta	CAMK2D	SCN5A-S20	Q14524	SCN5A	20	S	FRRFTRESLAAIEKR	FALSE	FALSE	TRUE	0.612281	FALSE	S/T	S/T	0.0331154	0.664	0.51	0.041	0.041
Q13557	Calcium/calmodulin-dependent protein kinase type II subunit delta	CAMK2D	SCN5A-S42	Q14524	SCN5A	42	S	GSTTLQESREGLPEE	FALSE	FALSE	TRUE	0.507595	FALSE	S/T	S/T	0.0066149	0.664	0.51	0.041	0.041
Q13557	Calcium/calmodulin-dependent protein kinase type II subunit delta	CAMK2D	SCN5A-S61	Q14524	SCN5A	61	S	PQLDLQASKKLPDLY	FALSE	FALSE	FALSE	0.41131	FALSE	S/T	S/T	0.00147201	0.664	0.51	0.041	0.041
Q13557	Calcium/calmodulin-dependent protein kinase type II subunit delta	CAMK2D	SCN5A-S457	Q14524	SCN5A	457	S	IRGVDTVSRSSLEMS	FALSE	FALSE	FALSE	0.413505	FALSE	S/T	S/T	0.00154767	0.664	0.51	0.041	0.041
Q13557	Calcium/calmodulin-dependent protein kinase type II subunit delta	CAMK2D	SCN5A-S460	Q14524	SCN5A	460	S	VDTVSRSSLEMSPLA	FALSE	FALSE	FALSE	0.461937	FALSE	S/T	S/T	0.00360705	0.664	0.51	0.041	0.041
Q13557	Calcium/calmodulin-dependent protein kinase type II subunit delta	CAMK2D	SCN5A-S464	Q14524	SCN5A	464	S	SRSSLEMSPLAPVNS	FALSE	FALSE	FALSE	0.409448	FALSE	S/T	S/T	1.84058e-06	0.664	0.51	0.041	0.041
Q13557	Calcium/calmodulin-dependent protein kinase type II subunit delta	CAMK2D	SCN5A-S471	Q14524	SCN5A	471	S	SPLAPVNSHERRSKR	FALSE	FALSE	TRUE	0.535821	FALSE	S/T	S/T	0.0218143	0.664	0.51	0.041	0.041
Q13557	Calcium/calmodulin-dependent protein kinase type II subunit delta	CAMK2D	SCN5A-S483	Q14524	SCN5A	483	S	SKRRKRMSSGTEECG	FALSE	FALSE	TRUE	0.506997	FALSE	S/T	S/T	0.00661127	0.664	0.51	0.041	0.041
Q13557	Calcium/calmodulin-dependent protein kinase type II subunit delta	CAMK2D	SCN5A-S484	Q14524	SCN5A	484	S	KRRKRMSSGTEECGE	FALSE	FALSE	TRUE	0.544035	FALSE	S/T	S/T	0.0175651	0.664	0.51	0.041	0.041
Q13557	Calcium/calmodulin-dependent protein kinase type II subunit delta	CAMK2D	SCN5A-S497	Q14524	SCN5A	497	S	GEDRLPKSDSEDGPR	FALSE	FALSE	FALSE	0.499272	FALSE	S/T	S/T	0.00628852	0.664	0.51	0.041	0.041
Q13557	Calcium/calmodulin-dependent protein kinase type II subunit delta	CAMK2D	SCN5A-S499	Q14524	SCN5A	499	S	DRLPKSDSEDGPRAM	FALSE	FALSE	TRUE	0.74145	FALSE	S/T	S/T	0.127868	0.664	0.51	0.041	0.041
Q13557	Calcium/calmodulin-dependent protein kinase type II subunit delta	CAMK2D	SCN5A-S510	Q14524	SCN5A	510	S	PRAMNHLSLTRGLSR	FALSE	FALSE	TRUE	0.539179	FALSE	S/T	S/T	0.0162501	0.664	0.51	0.041	0.041
Q13557	Calcium/calmodulin-dependent protein kinase type II subunit delta	CAMK2D	SCN5A-S516	Q14524	SCN5A	516	S	LSLTRGLSRTSMKPR	TRUE	TRUE	TRUE	0.674636	FALSE	S/T	S/T	0.0532615	0.664	0.51	0.041	0.041
Q13557	Calcium/calmodulin-dependent protein kinase type II subunit delta	CAMK2D	SCN5A-S528	Q14524	SCN5A	528	S	KPRSSRGSIFTFRRR	FALSE	FALSE	FALSE	0.460695	FALSE	S/T	S/T	0.0048482	0.664	0.51	0.041	0.041
Q13557	Calcium/calmodulin-dependent protein kinase type II subunit delta	CAMK2D	SCN5A-S539	Q14524	SCN5A	539	S	FRRRDLGSEADFADD	FALSE	FALSE	TRUE	0.675175	FALSE	S/T	S/T	0.0554968	0.664	0.51	0.041	0.041
Q13557	Calcium/calmodulin-dependent protein kinase type II subunit delta	CAMK2D	SCN5A-S571	Q14524	SCN5A	571	S	PWPLRRTSAQGQPSP	FALSE	FALSE	FALSE	0.44304	FALSE	S/T	S/T	0.000563306	0.664	0.51	0.041	0.041
Q13557	Calcium/calmodulin-dependent protein kinase type II subunit delta	CAMK2D	SCN5A-S577	Q14524	SCN5A	577	S	TSAQGQPSPGTSAPG	FALSE	FALSE	FALSE	0.4186	FALSE	S/T	S/T	4.07093e-05	0.664	0.51	0.041	0.041
Q13557	Calcium/calmodulin-dependent protein kinase type II subunit delta	CAMK2D	SCN5A-S664	Q14524	SCN5A	664	S	GARQRALSAVSVLTS	FALSE	FALSE	TRUE	0.52631	FALSE	S/T	S/T	0.0129062	0.664	0.51	0.041	0.041
Q13557	Calcium/calmodulin-dependent protein kinase type II subunit delta	CAMK2D	SCN5A-S667	Q14524	SCN5A	667	S	QRALSAVSVLTSALE	FALSE	FALSE	TRUE	0.697197	FALSE	S/T	S/T	0.0908526	0.664	0.51	0.041	0.041
Q13557	Calcium/calmodulin-dependent protein kinase type II subunit delta	CAMK2D	SCN5A-S1003	Q14524	SCN5A	1003	S	AAQGQLPSCIATPYS	FALSE	FALSE	FALSE	0.453131	FALSE	S/T	S/T	0.00345573	0.664	0.51	0.041	0.041
Q13557	Calcium/calmodulin-dependent protein kinase type II subunit delta	CAMK2D	SCN5A-S1503	Q14524	SCN5A	1503	S	NAMKKLGSKKPQKPI	FALSE	FALSE	FALSE	0.46149	FALSE	S/T	S/T	0.00204754	0.664	0.51	0.041	0.041
Q13557	Calcium/calmodulin-dependent protein kinase type II subunit delta	CAMK2D	SCN5A-S1865	Q14524	SCN5A	1865	S	TKRVLGESGEMDALK	FALSE	FALSE	TRUE	0.611295	FALSE	S/T	S/T	0.0309921	0.664	0.51	0.041	0.041
Q13557	Calcium/calmodulin-dependent protein kinase type II subunit delta	CAMK2D	SCN5A-S1885	Q14524	SCN5A	1885	S	KFMAANPSKISYEPI	FALSE	FALSE	TRUE	0.512799	FALSE	S/T	S/T	0.00846731	0.664	0.51	0.041	0.041
Q13557	Calcium/calmodulin-dependent protein kinase type II subunit delta	CAMK2D	SCN5A-S1920	Q14524	SCN5A	1920	S	RRHLLQRSLKHASFL	FALSE	FALSE	TRUE	0.500272	FALSE	S/T	S/T	0.00614579	0.664	0.51	0.041	0.041
Q13557	Calcium/calmodulin-dependent protein kinase type II subunit delta	CAMK2D	SCN5A-S1925	Q14524	SCN5A	1925	S	QRSLKHASFLFRQQA	FALSE	FALSE	TRUE	0.608069	FALSE	S/T	S/T	0.0301939	0.664	0.51	0.041	0.041
Q13557	Calcium/calmodulin-dependent protein kinase type II subunit delta	CAMK2D	SCN5A-S1934	Q14524	SCN5A	1934	S	LFRQQAGSGLSEEDA	FALSE	FALSE	FALSE	0.467104	FALSE	S/T	S/T	0.00370806	0.664	0.51	0.041	0.041
Q13557	Calcium/calmodulin-dependent protein kinase type II subunit delta	CAMK2D	SCN5A-S1937	Q14524	SCN5A	1937	S	QQAGSGLSEEDAPER	FALSE	FALSE	TRUE	0.74145	FALSE	S/T	S/T	0.127665	0.664	0.51	0.041	0.041
Q13557	Calcium/calmodulin-dependent protein kinase type II subunit delta	CAMK2D	SCN5A-S1998	Q14524	SCN5A	1998	S	RGSDYSHSEDLADFP	FALSE	FALSE	TRUE	0.50799	FALSE	S/T	S/T	0.00674855	0.664	0.51	0.041	0.041
Q13557	Calcium/calmodulin-dependent protein kinase type II subunit delta	CAMK2D	SCN5A-S2007	Q14524	SCN5A	2007	S	DLADFPPSPDRDRES	FALSE	FALSE	FALSE	0.428446	FALSE	S/T	S/T	3.03696e-05	0.664	0.51	0.041	0.041
Q13557	Calcium/calmodulin-dependent protein kinase type II subunit delta	CAMK2D	SCN5A-T17	Q14524	SCN5A	17	T	TSSFRRFTRESLAAI	FALSE	FALSE	FALSE	0.412694	FALSE	S/T	S/T	0.000812419	0.664	0.51	0.041	0.041
Q13557	Calcium/calmodulin-dependent protein kinase type II subunit delta	CAMK2D	SCN5A-T455	Q14524	SCN5A	455	T	LTIRGVDTVSRSSLE	FALSE	FALSE	FALSE	0.459964	FALSE	S/T	S/T	0.0048815	0.664	0.51	0.041	0.041
Q13557	Calcium/calmodulin-dependent protein kinase type II subunit delta	CAMK2D	SCN5A-T570	Q14524	SCN5A	570	T	VPWPLRRTSAQGQPS	FALSE	FALSE	FALSE	0.448432	FALSE	S/T	S/T	0.000411425	0.664	0.51	0.041	0.041
Q13557	Calcium/calmodulin-dependent protein kinase type II subunit delta	CAMK2D	SCN5A-T594	Q14524	SCN5A	594	T	LHGKKNSTVDCNGVV	TRUE	TRUE	TRUE	0.732014	FALSE	S/T	S/T	0.104754	0.664	0.51	0.041	0.041
Q13557	Calcium/calmodulin-dependent protein kinase type II subunit delta	CAMK2D	KCJ11-T180	Q14654	KCJ11	180	T	QAHRRAETLIFSKHA	FALSE	FALSE	FALSE	0.380689	FALSE	S/T	S/T	0.00295605	0.638	0.365	0.041	0.041
Q13557	Calcium/calmodulin-dependent protein kinase type II subunit delta	CAMK2D	KCJ11-T224	Q14654	KCJ11	224	T	MQVVRKTTSPEGEVV	TRUE	TRUE	FALSE	0.339547	FALSE	S/T	S/T	0.000261196	0.638	0.365	0.041	0.041
Q13557	Calcium/calmodulin-dependent protein kinase type II subunit delta	CAMK2D	ESPL1-S1501	Q14674	ESPL1	1501	S	TDNWRKMSFEILRGS	FALSE	FALSE	FALSE	0.142579	FALSE	S/T	S/T	0.0226114	0.628	0.185	0.041	0.041
Q13557	Calcium/calmodulin-dependent protein kinase type II subunit delta	CAMK2D	SMAD2-S110	Q15796	SMAD2	110	S	SFSEQTRSLDGRLQV	FALSE	FALSE	FALSE	0.489989	FALSE	S/T	S/T	0.0146248	0.677	0.313	0.041	0.041
Q13557	Calcium/calmodulin-dependent protein kinase type II subunit delta	CAMK2D	SMAD2-S240	Q15796	SMAD2	240	S	SDQQLNQSMDTGSPA	FALSE	FALSE	TRUE	0.574149	FALSE	S/T	S/T	0.0324815	0.677	0.313	0.041	0.041
Q13557	Calcium/calmodulin-dependent protein kinase type II subunit delta	CAMK2D	SMAD2-S260	Q15796	SMAD2	260	S	TLSPVNHSLDLQPVT	FALSE	FALSE	TRUE	0.614282	FALSE	S/T	S/T	0.059196	0.677	0.313	0.041	0.041
Q13557	Calcium/calmodulin-dependent protein kinase type II subunit delta	CAMK2D	OCLN-S471	Q16625	OCLN	471	S	LDDYREESEEYMAAA	TRUE	TRUE	FALSE	0.313864	FALSE	S/T	S/T	0.00582571	0.552	0.295	0.041	0.041
Q13557	Calcium/calmodulin-dependent protein kinase type II subunit delta	CAMK2D	FBX43-T234	Q4G163	FBX43	234	T	FSQQKTSTIDDSKDD	FALSE	FALSE	FALSE	0.0933214	FALSE	S/T	S/T	0.00140354	1	0.204	0.041	0.041
Q13557	Calcium/calmodulin-dependent protein kinase type II subunit delta	CAMK2D	TITIN-S11878	Q8WZ42	TITIN	11878	S	KEEVVLKSVLRKRPE	TRUE	TRUE	FALSE	0.477174	TRUE	S/T	S/T	0.241778	0.538	0.373	0.041	0.041
Q13557	Calcium/calmodulin-dependent protein kinase type II subunit delta	CAMK2D	TITIN-S12022	Q8WZ42	TITIN	12022	S	RRKLRPGSGGEKPPD	TRUE	TRUE	FALSE	0.418889	TRUE	S/T	S/T	0.0589184	0.538	0.373	0.041	0.041
Q13557	Calcium/calmodulin-dependent protein kinase type II subunit delta	CAMK2D	TITIN-T11922	Q8WZ42	TITIN	11922	T	EVEVPTVTKRERKIP	TRUE	TRUE	FALSE	0.0714079	TRUE	S/T	S/T	0.000172059	0.538	0.373	0.041	0.041
Q13557	Calcium/calmodulin-dependent protein kinase type II subunit delta	CAMK2D	TITIN-T11932	Q8WZ42	TITIN	11932	T	ERKIPEPTKVPEIKP	TRUE	TRUE	FALSE	0.0947505	TRUE	S/T	S/T	0.00145614	0.538	0.373	0.041	0.041
Q13557	Calcium/calmodulin-dependent protein kinase type II subunit delta	CAMK2D	TITIN-T11969	Q8WZ42	TITIN	11969	T	PPVEPEPTPIAAPVT	TRUE	TRUE	FALSE	0.079895	TRUE	S/T	S/T	4.76374e-06	0.538	0.373	0.041	0.041
Q13557	Calcium/calmodulin-dependent protein kinase type II subunit delta	CAMK2D	RYR2-S2808	Q92736	RYR2	2808	S	YNRTRRISQTSQVSV	FALSE	FALSE	TRUE	0.969263	FALSE	S/T	S/T	0.0626834	0.726	0.506	0.0515	0.2565
Q13557	Calcium/calmodulin-dependent protein kinase type II subunit delta	CAMK2D	RYR2-S2814	Q92736	RYR2	2814	S	ISQTSQVSVDAAHGY	FALSE	FALSE	TRUE	0.988627	FALSE	S/T	S/T	0.660595	0.726	0.506	0.0515	0.2565
Q13557	Calcium/calmodulin-dependent protein kinase type II subunit delta	CAMK2D	PP14A-S130	Q96A00	PP14A	130	S	GLRQPSPSHDGSLSP	FALSE	FALSE	FALSE	0.0944375	FALSE	S/T	S/T	0.0172912	1	0.169	0.041	0.041
Q13557	Calcium/calmodulin-dependent protein kinase type II subunit delta	CAMK2D	NOX5-4-S475	Q96PH1-4	NOX5-4	475	S	WTNRLYESFKASDPL	FALSE	FALSE	FALSE	0.154257	FALSE	S/T	S/T	0.0040983	0.535	0.255	0.041	0.041
Q13557	Calcium/calmodulin-dependent protein kinase type II subunit delta	CAMK2D	NOX5-4-S498	Q96PH1-4	NOX5-4	498	S	RSVTMRKSQRSSKGS	FALSE	FALSE	FALSE	0.148186	FALSE	S/T	S/T	0.00340954	0.535	0.255	0.041	0.041
Q13557	Calcium/calmodulin-dependent protein kinase type II subunit delta	CAMK2D	NOX5-4-S502	Q96PH1-4	NOX5-4	502	S	MRKSQRSSKGSEILL	FALSE	FALSE	FALSE	0.13512	FALSE	S/T	S/T	0.00279993	0.535	0.255	0.041	0.041
Q13557	Calcium/calmodulin-dependent protein kinase type II subunit delta	CAMK2D	NOX5-4-S659	Q96PH1-4	NOX5-4	659	S	ANKEKKDSITGLQTR	FALSE	FALSE	FALSE	0.204091	FALSE	S/T	S/T	0.0157676	0.535	0.255	0.041	0.041
Q13557	Calcium/calmodulin-dependent protein kinase type II subunit delta	CAMK2D	NOX5-4-T494	Q96PH1-4	NOX5-4	494	T	KRLSRSVTMRKSQRS	FALSE	FALSE	FALSE	0.311194	FALSE	S/T	S/T	0.026491	0.535	0.255	0.041	0.041
Q13557	Calcium/calmodulin-dependent protein kinase type II subunit delta	CAMK2D	ZN363-S155	Q96PM5	ZN363	155	S	CLEDIHTSRVVAHVL	FALSE	FALSE	TRUE	0.902065	FALSE	S/T	S/T	0.0329869	0.742	0.184	0.041	0.21
Q13557	Calcium/calmodulin-dependent protein kinase type II subunit delta	CAMK2D	ZN363-T154	Q96PM5	ZN363	154	T	ICLEDIHTSRVVAHV	FALSE	FALSE	TRUE	0.869496	FALSE	S/T	S/T	0.0036284	0.742	0.184	0.041	0.21
Q13557	Calcium/calmodulin-dependent protein kinase type II subunit delta	CAMK2D	CAR11-S116	Q9BXL7	CAR11	116	S	KEPTRRFSTIVVEEG	FALSE	FALSE	FALSE	0.439557	FALSE	S/T	S/T	0.0117046	0.642	0.26	0.041	0.1505
Q13557	Calcium/calmodulin-dependent protein kinase type II subunit delta	CAMK2D	SPTN4-S2254	Q9H254	SPTN4	2254	S	RRPERQESVDQSEEA	FALSE	FALSE	TRUE	0.907119	FALSE	S/T	S/T	0.64182	0.67	0.375	0.05	0.0855
Q13557	Calcium/calmodulin-dependent protein kinase type II subunit delta	CAMK2D	RETR1-S151	Q9H6L5	RETR1	151	S	AQLWRSLSESWEVIN	FALSE	FALSE	FALSE	0.236556	FALSE	S/T	S/T	0.0645756	0.528	0.143	0.041	0.041
Q13557	Calcium/calmodulin-dependent protein kinase type II subunit delta	CAMK2D	CYLD-S362	Q9NQC7	CYLD	362	S	FYTLNGSSVDSQPQS	FALSE	FALSE	TRUE	0.679864	FALSE	S/T	S/T	0.631082	0.523	0.349	0.041	0.041
Q13557	Calcium/calmodulin-dependent protein kinase type II subunit delta	CAMK2D	CYLD-S418	Q9NQC7	CYLD	418	S	TTENRFHSLPFSLTK	FALSE	FALSE	FALSE	0.474421	FALSE	S/T	S/T	0.0543597	0.523	0.349	0.041	0.041
Q13557	Calcium/calmodulin-dependent protein kinase type II subunit delta	CAMK2D	CYLD-S772	Q9NQC7	CYLD	772	S	LFKKIFPSLELNITD	FALSE	FALSE	TRUE	0.680935	FALSE	S/T	S/T	0.564198	0.523	0.349	0.041	0.041
Q13557	Calcium/calmodulin-dependent protein kinase type II subunit delta	CAMK2D	SCN8A-S541	Q9UQD0	SCN8A	541	S	NRIGRKFSIMNQSLL	FALSE	FALSE	TRUE	0.646759	FALSE	S/T	S/T	0.0613348	0.589	0.277	0.0515	0.099
Q13557	Calcium/calmodulin-dependent protein kinase type II subunit delta	CAMK2D	SCN8A-S561	Q9UQD0	SCN8A	561	S	PFLSRHNSKSSIFSF	FALSE	FALSE	TRUE	0.621466	FALSE	S/T	S/T	0.0322485	0.589	0.277	0.0515	0.099
Q13557	Calcium/calmodulin-dependent protein kinase type II subunit delta	CAMK2D	SCN8A-S641	Q9UQD0	SCN8A	641	S	RRSVKRNSTVDCNGV	FALSE	FALSE	TRUE	0.616416	FALSE	S/T	S/T	0.0338757	0.589	0.277	0.0515	0.099
Q13557	Calcium/calmodulin-dependent protein kinase type II subunit delta	CAMK2D	SCN8A-T642	Q9UQD0	SCN8A	642	T	RSVKRNSTVDCNGVV	FALSE	FALSE	TRUE	0.640417	FALSE	S/T	S/T	0.0641821	0.589	0.277	0.0515	0.099
Q13557	Calcium/calmodulin-dependent protein kinase type II subunit delta	CAMK2D	HDAC5-S259	Q9UQL6	HDAC5	259	S	FPLRKTASEPNLKVR	FALSE	FALSE	TRUE	0.617235	FALSE	S/T	S/T	0.0102491	0.73	0.308	0.049	0.041
Q13557	Calcium/calmodulin-dependent protein kinase type II subunit delta	CAMK2D	HDAC5-S498	Q9UQL6	HDAC5	498	S	RPLSRTQSSPLPQSP	FALSE	FALSE	FALSE	0.469527	FALSE	S/T	S/T	0.000756516	0.73	0.308	0.049	0.041
Q13557	Calcium/calmodulin-dependent protein kinase type II subunit delta	CAMK2D	KCC2A-2-T286	Q9UQM7-2	KCC2A-2	286	T	SCMHRQETVDCLKKF	FALSE	FALSE	TRUE	0.696963	FALSE	S/T	S/T	0.086488	0.832	0.483	0.041	0.041
Q13557	Calcium/calmodulin-dependent protein kinase type II subunit delta	CAMK2D	KIF3A-S687	Q9Y496	KIF3A	687	S	KTGRRKRSAKPETVI	FALSE	FALSE	FALSE	0.107161	FALSE	S/T	S/T	0.000542369	0.459	0.148	0.041	0.041
Q13557	Calcium/calmodulin-dependent protein kinase type II subunit delta	CAMK2D	DGLA-S782	Q9Y4D2	DGLA	782	S	APLATMESLSDTESL	FALSE	FALSE	FALSE	0.324646	FALSE	S/T	S/T	0.104907	0.469	0.194	0.041	0.041
Q13557	Calcium/calmodulin-dependent protein kinase type II subunit delta	CAMK2D	DGLA-S808	Q9Y4D2	DGLA	808	S	RSIRGSPSLHAVLER	FALSE	FALSE	FALSE	0.150328	FALSE	S/T	S/T	0.005551	0.469	0.194	0.041	0.041
Q13557	Calcium/calmodulin-dependent protein kinase type II subunit delta	CAMK2D	NCOR2-S2426	Q9Y618	NCOR2	2426	S	ASGDRPPSVSSVHSE	FALSE	FALSE	FALSE	0.445459	FALSE	S/T	S/T	0.0383261	0.674	0.235	0.041	0.041
Q13557	Calcium/calmodulin-dependent protein kinase type II subunit delta	CAMK2D	NCOR2-S2453	Q9Y618	NCOR2	2453	S	VWEDRPSSAGSTPFP	FALSE	FALSE	FALSE	0.12311	FALSE	S/T	S/T	0.000601393	0.674	0.235	0.041	0.041
